# Supplementary material for: Dataset for analysing the relationships among economic growth, fossil fuel and non-fossil fuel consumption
Source: Data Brief. 2016 Nov 26;10:17–9. doi: 10.1016/j.dib.2016.11.076 (PMC5133642; doi:10.1016/j.dib.2016.11.076)
Supplement: Supplementary file 2 — Supplementary material [file mmc2.xlsx]

## Sheet: Sheet1
Year	Country No.	Country Name	Y	K	H	FE	NFE	LY	LK	LH	LFE	LNFE
1990	1	Australia	4.26844e+11	1.45725e+12	2.60582e+07	3560.16	153.48	26.7797	28.0076	17.0758	8.17756	5.03357		Y = Real GDP (constant 2005 USD)
1991	1	Australia	4.25222e+11	1.54381e+12	2.6271e+07	3537.76	171.5	26.7759	28.0653	17.084	8.17125	5.14458		K = Physical Capital
1992	1	Australia	4.26919e+11	1.6254e+12	2.65569e+07	3648.13	164.17	26.7799	28.1168	17.0948	8.20197	5.1009		H = Human Capital
1993	1	Australia	4.44253e+11	1.71536e+12	2.67618e+07	3738.91	176.31	26.8197	28.1706	17.1025	8.22655	5.17224		FE = Fossil Fuel Consumption
1994	1	Australia	4.62191e+11	1.811e+12	2.72988e+07	3747.08	174.11	26.8592	28.2249	17.1224	8.22873	5.15969		NFE = Non-Fossil Fuel Consumption
1995	1	Australia	4.8012e+11	1.91864e+12	2.80386e+07	3866.44	169.83	26.8973	28.2826	17.1491	8.26009	5.1348		LY = Natural Log of Real GDP
1996	1	Australia	4.9908e+11	2.02865e+12	2.83242e+07	4042.75	171.37	26.936	28.3384	17.1592	8.30468	5.14382		LK = Natural Log of Physical Capital
1997	1	Australia	5.18781e+11	2.147e+12	2.8528e+07	4368.73	181.11	26.9747	28.3951	17.1664	8.38223	5.1991		LH = Natural Log of Human Capital
1998	1	Australia	5.41806e+11	2.2746e+12	2.88117e+07	4411.48	170.31	27.0182	28.4528	17.1763	8.39197	5.13762		LFE = Natural Log of Fossil Fuel Consumption
1999	1	Australia	5.68934e+11	2.41053e+12	2.90789e+07	4622.68	181	27.067	28.5109	17.1855	8.43873	5.1985		LNFE = Natural Log of Non-Fossil Fuel Consumption
2000	1	Australia	5.90945e+11	2.55389e+12	2.96376e+07	4655.67	177.69	27.105	28.5686	17.2046	8.44584	5.18004
2001	1	Australia	6.02346e+11	2.68608e+12	3.03393e+07	4818.46	185.01	27.1241	28.6191	17.228	8.48021	5.22041
2002	1	Australia	6.25577e+11	2.82905e+12	3.09678e+07	4918.16	240.28	27.1619	28.671	17.2485	8.50069	5.4818
2003	1	Australia	6.44787e+11	2.98803e+12	3.16624e+07	5000.76	301.31	27.1922	28.7256	17.2706	8.51735	5.70814
2004	1	Australia	6.71542e+11	3.16612e+12	3.22454e+07	5210.85	314.34	27.2328	28.7835	17.2889	8.5585	5.75048
2005	1	Australia	6.93075e+11	3.35639e+12	3.34566e+07	5489.38	334.01	27.2644	28.8419	17.3258	8.61057	5.81117
2006	1	Australia	7.13749e+11	3.55656e+12	3.4415e+07	5551.45	346.45	27.2938	28.8998	17.354	8.62181	5.84774
2007	1	Australia	7.40569e+11	3.77052e+12	3.51387e+07	5724.88	206.24	27.3307	28.9582	17.3748	8.65258	5.32904
2008	1	Australia	7.6802e+11	4.00616e+12	3.6244e+07	5795.72	193.23	27.3671	29.0189	17.4058	8.66487	5.26388
2009	1	Australia	7.81995e+11	4.24013e+12	3.71674e+07	5833.05	191.49	27.3851	29.0756	17.4309	8.6713	5.25484
2010	1	Australia	7.97778e+11	4.48192e+12	3.79806e+07	5726.28	218.12	27.4051	29.1311	17.4526	8.65282	5.38505
2011	1	Australia	8.16761e+11	4.73708e+12	3.86374e+07	5889.75	260.51	27.4286	29.1864	17.4697	8.68097	5.56264
2012	1	Australia	8.46432e+11	5.01986e+12	3.92875e+07	5764.18	226.94	27.4643	29.2444	17.4864	8.65942	5.42469
1990	2	Canada	7.74561e+11	2.30967e+12	4.11513e+07	7058.64	3922.3	27.3756	28.4681	17.5328	8.86201	8.27443
1991	2	Canada	7.58139e+11	2.44304e+12	4.17101e+07	6993.65	4124.48	27.3541	28.5243	17.5463	8.85276	8.3247
1992	2	Canada	7.64616e+11	2.57182e+12	4.18887e+07	7347.57	4113.54	27.3626	28.5756	17.5505	8.90212	8.32204
1993	2	Canada	7.84552e+11	2.70528e+12	4.24679e+07	7385.63	4318.76	27.3884	28.6262	17.5643	8.90729	8.37072
1994	2	Canada	8.20281e+11	2.85069e+12	4.3092e+07	7543.35	4480.25	27.4329	28.6786	17.5788	8.92842	8.40743
1995	2	Canada	8.42744e+11	3.00062e+12	4.35694e+07	7762.56	4451.83	27.4599	28.7298	17.5899	8.95707	8.40107
1996	2	Canada	8.56899e+11	3.15143e+12	4.42762e+07	7949.8	4603.34	27.4766	28.7789	17.606	8.9809	8.43454
1997	2	Canada	8.93346e+11	3.32632e+12	4.53229e+07	8230.59	4418.25	27.5182	28.8329	17.6293	9.01561	8.3935
1998	2	Canada	9.30314e+11	3.50404e+12	4.64177e+07	8211.62	4133.66	27.5588	28.8849	17.6532	9.01331	8.32692
1999	2	Canada	9.76804e+11	3.69135e+12	4.76049e+07	8655.15	4313.14	27.6076	28.937	17.6784	9.06591	8.36942
2000	2	Canada	1.02685e+12	3.89426e+12	4.86939e+07	8642.94	4378.18	27.6575	28.9905	17.7011	9.0645	8.38439
2001	2	Canada	1.04418e+12	4.09059e+12	5.06522e+07	8546.26	4277.76	27.6743	29.0397	17.7405	9.05325	8.36118
2002	2	Canada	1.07344e+12	4.29132e+12	5.3275e+07	8631.97	4416.42	27.7019	29.0876	17.791	9.06323	8.39308
2003	2	Canada	1.09411e+12	4.51108e+12	5.59308e+07	9087.73	4343.39	27.721	29.1376	17.8396	9.11468	8.37641
2004	2	Canada	1.12845e+12	4.74995e+12	5.81496e+07	9258.36	4514.98	27.7519	29.1892	17.8785	9.13328	8.41516
2005	2	Canada	1.16414e+12	5.01558e+12	6.01292e+07	9127.83	4684.09	27.783	29.2436	17.912	9.11908	8.45193
2006	2	Canada	1.19467e+12	5.29635e+12	6.1223e+07	9235.76	4479.57	27.8089	29.298	17.93	9.13084	8.40728
2007	2	Canada	1.21866e+12	5.5849e+12	6.29101e+07	9101.6	4602.28	27.8288	29.3511	17.9572	9.11621	8.43431
2008	2	Canada	1.23298e+12	5.87814e+12	6.44122e+07	8839.11	4676.98	27.8405	29.4023	17.9808	9.08694	8.45041
2009	2	Canada	1199550630143	6.12979e+12	6.52854e+07	8508.21	4550.94	27.813	29.4442	17.9943	9.04879	8.42309
2010	2	Canada	1.24003e+12	6.41443e+12	6.6424e+07	8531.83	4452.1	27.8462	29.4896	18.0116	9.05156	8.40113
2011	2	Canada	1.27673e+12	6.72261e+12	6.77983e+07	8657.43	4741.66	27.8753	29.5365	18.032	9.06617	8.46414
2012	2	Canada	1.30128e+12	7.04252e+12	6.94885e+07	9248.37	4105.18	27.8944	29.583	18.0567	9.1322	8.32
1990	3	Denmark	1.9003e+11	6.47419e+11	7.13759e+06	736.95	32.39	25.9705	27.1963	15.7809	6.60252	3.47785
1991	3	Denmark	1.92502e+11	6.80992e+11	7.2552e+06	840.27	4.99	25.9834	27.2468	15.7972	6.73372	1.60744
1992	3	Denmark	1.96304e+11	7.15029e+11	7.41478e+06	766.7	27.94	26.0029	27.2956	15.819	6.6421	3.33006
1993	3	Denmark	1.96129e+11	7.46014e+11	7.4999e+06	819.32	22.29	26.002	27.338	15.8304	6.70847	3.10414
1994	3	Denmark	2.06965e+11	7.81826e+11	7.34394e+06	873.68	3.92	26.0558	27.3849	15.8094	6.77271	1.36609
1995	3	Denmark	2.13309e+11	8.23315e+11	7.60805e+06	864.58	19.16	26.086	27.4366	15.8447	6.76224	2.95282
1996	3	Denmark	2.19496e+11	8.65241e+11	7.76477e+06	1006.95	14.12	26.1146	27.4863	15.8651	6.91468	2.64759
1997	3	Denmark	2.26653e+11	9.13209e+11	7.95053e+06	933.65	9.08	26.1467	27.5402	15.8887	6.8391	2.20607
1998	3	Denmark	2.31681e+11	9.63996e+11	8.05161e+06	892.62	29.28	26.1686	27.5944	15.9014	6.79416	3.3769
1999	3	Denmark	2.38511e+11	1.01231e+12	8.27894e+06	852.89	41.83	26.1977	27.6433	15.9292	6.74863	3.73361
2000	3	Denmark	2.47447e+11	1.06629e+12	8.37653e+06	811.64	64.78	26.2345	27.6952	15.9409	6.69906	4.171
2001	3	Denmark	2.49484e+11	1.11948e+12	8.42198e+06	824.62	64.55	26.2427	27.7439	15.9464	6.71492	4.16744
2002	3	Denmark	2.50647e+11	1.17283e+12	8.58144e+06	789.24	68.36	26.2473	27.7904	15.9651	6.67107	4.22479
2003	3	Denmark	2.51625e+11	1.22498e+12	8.63689e+06	838.94	60.38	26.2512	27.8339	15.9716	6.73214	4.10066
2004	3	Denmark	2.58266e+11	1.281e+12	8.81682e+06	773.76	92.15	26.2773	27.8787	15.9922	6.65126	4.52342
2005	3	Denmark	2.6456e+11	1.33964e+12	8.88638e+06	735.21	110.97	26.3013	27.9234	16	6.60016	4.70926
2006	3	Denmark	2.74604e+11	1.40642e+12	9.04034e+06	826.09	75.79	26.3386	27.9721	16.0172	6.7167	4.32797
2007	3	Denmark	2.76868e+11	1.4747e+12	9.1012e+06	773.58	106.46	26.3468	28.0195	16.0239	6.65103	4.66777
2008	3	Denmark	2.7488e+11	1.53948e+12	9.2631e+06	729.15	112.88	26.3396	28.0625	16.0415	6.59188	4.72633
2009	3	Denmark	2.60895e+11	1.58974e+12	9.28414e+06	687.68	106.75	26.2874	28.0946	16.0438	6.53332	4.67049
2010	3	Denmark	2.65134e+11	1.64104e+12	9.28436e+06	704.24	124.44	26.3035	28.1263	16.0438	6.55712	4.82382
2011	3	Denmark	2.68189e+11	1.69492e+12	9.41673e+06	643.01	147.16	26.315	28.1587	16.058	6.46616	4.99152
2012	3	Denmark	2.66432e+11	1.74754e+12	9.51558e+06	581.15	157.42	26.3084	28.1892	16.0684	6.36501	5.05892
1990	4	Finland	1.43595e+11	6.81361e+11	5.51411e+06	724.53	391.31	25.6903	27.2474	15.5228	6.58552	5.9695
1991	4	Finland	1.35103e+11	7.11386e+11	5.54965e+06	729.31	403.9	25.6293	27.2905	15.5292	6.5921	6.00117
1992	4	Finland	1.30611e+11	7.37923e+11	5.58517e+06	712.88	422.6	25.5955	27.3271	15.5356	6.56931	6.04643
1993	4	Finland	1.29652e+11	7.61586e+11	5.66369e+06	727.12	419.46	25.5881	27.3587	15.5496	6.58909	6.03897
1994	4	Finland	1.34759e+11	7.88035e+11	5.75515e+06	786.22	399.28	25.6268	27.3928	15.5656	6.66724	5.98966
1995	4	Finland	1.40428e+11	8.17749e+11	5.96027e+06	720.18	410.51	25.668	27.4298	15.6006	6.5795	6.0174
1996	4	Finland	1.45566e+11	8.48359e+11	6.05457e+06	756.98	386.42	25.7039	27.4666	15.6163	6.62934	5.95692
1997	4	Finland	1.54667e+11	8.83352e+11	6.10824e+06	750.72	427.98	25.7645	27.507	15.6251	6.62103	6.05908
1998	4	Finland	1.63063e+11	9.22875e+11	6.24908e+06	730.57	494.68	25.8174	27.5508	15.6479	6.59383	6.20391
1999	4	Finland	1.7031e+11	9.62613e+11	6.46481e+06	733.6	479.57	25.8609	27.5929	15.6819	6.59796	6.17289
2000	4	Finland	1.79907e+11	1.00664e+12	6.63844e+06	744.56	497.5	25.9157	27.6376	15.7084	6.61279	6.2096
2001	4	Finland	1.8455e+11	1.05059e+12	6.74829e+06	773.54	478.28	25.9412	27.6804	15.7248	6.65098	6.1702
2002	4	Finland	1.87651e+11	1.09364e+12	6.83091e+06	799.3	460.19	25.9578	27.7205	15.737	6.68374	6.13164
2003	4	Finland	1.91392e+11	1.13782e+12	6.8655e+06	884.32	433.06	25.9776	27.7601	15.742	6.78482	6.07088
2004	4	Finland	1.98907e+11	1.18446e+12	6.91708e+06	852.9	494.51	26.0161	27.8003	15.7495	6.74864	6.20357
2005	4	Finland	2.04436e+11	1.23484e+12	7.04642e+06	744.35	522.34	26.0435	27.842	15.768	6.61251	6.25832
2006	4	Finland	2.12726e+11	1.2851e+12	7.20126e+06	840.21	487.38	26.0833	27.8819	15.7898	6.73365	6.18904
2007	4	Finland	2.23756e+11	1.34043e+12	7.33062e+06	822.39	513.13	26.1338	27.924	15.8076	6.71221	6.24053
2008	4	Finland	2.25368e+11	1.39476e+12	7.46781e+06	761.07	542.26	26.141	27.9637	15.8261	6.63473	6.29575
2009	4	Finland	2.06732e+11	1.43793e+12	7.46038e+06	725.73	484.53	26.0547	27.9942	15.8251	6.58718	6.18318
2010	4	Finland	2.12919e+11	1.48429e+12	7.49584e+06	801.66	495.99	26.0842	28.026	15.8299	6.68668	6.20656
2011	4	Finland	2.18392e+11	1.53582e+12	7.65937e+06	727.55	501.86	26.1096	28.0601	15.8514	6.58968	6.21832
2012	4	Finland	2.15278e+11	1.58394e+12	7.80326e+06	667.88	553.53	26.0952	28.0909	15.8701	6.50411	6.31632
1990	5	France	1.65007e+12	6.82881e+12	5.38741e+07	5604.58	3521.7	28.1318	29.5522	17.8022	8.63134	8.1667
1991	5	France	1.66722e+12	7.19422e+12	5.48689e+07	6031.9	3707.1	28.1422	29.6043	17.8205	8.70482	8.21801
1992	5	France	1.69389e+12	7.55013e+12	5.67138e+07	5901.72	4013.72	28.158	29.6526	17.8535	8.683	8.29747
1993	5	France	1.68351e+12	7.87118e+12	5.84836e+07	5691.58	4111.43	28.1519	29.6942	17.8843	8.64674	8.32153
1994	5	France	1.72299e+12	8.21436e+12	6.0216e+07	5627.46	4154.78	28.1751	29.7369	17.9134	8.63541	8.33201
1995	5	France	1.75892e+12	8.57035e+12	6.2184e+07	5795.88	4257.32	28.1957	29.7793	17.9456	8.6649	8.3564
1996	5	France	1.78333e+12	8.91505e+12	6.41596e+07	6042.61	4487.71	28.2095	29.8188	17.9769	8.70659	8.4091
1997	5	France	1.82502e+12	9.26836e+12	6.52781e+07	6003.86	4359.78	28.2326	29.8576	17.9942	8.70016	8.38018
1998	5	France	1.88992e+12	9.65837e+12	6.6943e+07	6309.79	4281.81	28.2676	29.8988	18.0194	8.74986	8.36213
1999	5	France	1.95431e+12	1.00764e+13	6.90309e+07	6295.16	4421.69	28.3011	29.9412	18.0501	8.74754	8.39428
2000	5	France	2.03004e+12	1.05302e+13	7.09447e+07	6294.24	4561	28.3391	29.9853	18.0774	8.74739	8.4253
2001	5	France	2.06972e+12	1.09874e+13	7.18507e+07	6376.06	4716.91	28.3584	30.0278	18.0901	8.76031	8.45891
2002	5	France	2.09286e+12	1.14356e+13	7.33229e+07	6322.59	4692.81	28.3696	30.0678	18.1104	8.75188	8.45379
2003	5	France	2.11002e+12	1.18853e+13	7.57759e+07	6355.62	4758.37	28.3777	30.1063	18.1433	8.75709	8.46766
2004	5	France	2.16881e+12	1.23648e+13	7.69362e+07	6457.84	4847.95	28.4052	30.1459	18.1585	8.77305	8.48631
2005	5	France	2.20368e+12	1.28579e+13	7.86827e+07	6547.67	4830.14	28.4211	30.185	18.1809	8.78686	8.48263
2006	5	France	2.25601e+12	13369910112887	8.00183e+07	6548.31	4853.21	28.4446	30.224	18.1978	8.78696	8.4874
2007	5	France	2.30929e+12	1.39133e+13	8.16087e+07	6404.81	4816.34	28.468	30.2639	18.2174	8.7648	8.47977
2008	5	France	2.3138e+12	1.44558e+13	8.3182e+07	6400.44	4915.39	28.4699	30.3021	18.2365	8.76412	8.50013
2009	5	France	2.24574e+12	1.49251e+13	8.49072e+07	6098.27	4654.42	28.4401	30.3341	18.2571	8.71576	8.44557
2010	5	France	2.28989e+12	1.54102e+13	8.63608e+07	6095.19	4930.47	28.4595	30.3661	18.274	8.71526	8.50319
2011	5	France	2.3375e+12	15929169485907	8.82009e+07	5986.52	4848.78	28.4801	30.3992	18.2951	8.69727	8.48648
2012	5	France	2.34177e+12	1.64352e+13	9.05622e+07	5805.33	4888.92	28.4819	30.4304	18.3215	8.66653	8.49473
1990	6	Germany	2.287e+12	9.9912e+12	8.97321e+07	13109.3	1747.25	28.4583	29.9327	18.3123	9.48108	7.4658
1991	6	Germany	2.40383e+12	1.05686e+13	9.77647e+07	12659.6	1643.15	28.5081	29.9889	18.3981	9.44617	7.40437
1992	6	Germany	2.45007e+12	1.11447e+13	9.93386e+07	12275.4	1766.27	28.5271	30.042	18.414	9.41535	7.47663
1993	6	Germany	2.42665e+12	1.1684e+13	1.01073e+08	12331.6	1744.21	28.5175	30.0892	18.4314	9.41992	7.46406
1994	6	Germany	2.48628e+12	1.22416e+13	1.02746e+08	12255	1761.98	28.5418	30.1359	18.4478	9.41369	7.47419
1995	6	Germany	2.52948e+12	12805748576072	1.04804e+08	12589.2	1799.12	28.559	30.1809	18.4676	9.44059	7.49505
1996	6	Germany	2.55017e+12	1.33525e+13	1.07208e+08	12559.6	1840.35	28.5672	30.2227	18.4903	9.43824	7.51771
1997	6	Germany	2.59733e+12	13909635909178	1.09677e+08	12434.9	1911.11	28.5855	30.2636	18.513	9.42826	7.55544
1998	6	Germany	2.64874e+12	1.44957e+13	1.1228e+08	12471.2	1863.08	28.6051	30.3049	18.5365	9.43117	7.52999
1999	6	Germany	2.70138e+12	1.51103e+13	1.13739e+08	12143.3	1972.82	28.6248	30.3464	18.5494	9.40453	7.58722
2000	6	Germany	2.78139e+12	15741159016501	1.15616e+08	12210.3	2050.23	28.654	30.3873	18.5658	9.41004	7.62571
2001	6	Germany	2.82855e+12	1.63505e+13	1.19221e+08	12496.1	2120.16	28.6708	30.4253	18.5965	9.43317	7.65925
2002	6	Germany	2.82855e+12	1.69082e+13	1.22542e+08	12178.8	2133.09	28.6708	30.4588	18.624	9.40745	7.66533
2003	6	Germany	2.80847e+12	1.74686e+13	1.25551e+08	12095.9	2071.62	28.6637	30.4914	18.6482	9.40062	7.63609
2004	6	Germany	2.84133e+12	1.80135e+13	1.30867e+08	12110.4	2222.7	28.6753	30.5221	18.6897	9.40182	7.70648
2005	6	Germany	2.86141e+12	1.85518e+13	1.36615e+08	11929.5	2165.45	28.6823	30.5516	18.7327	9.38677	7.68038
2006	6	Germany	2.96729e+12	1.91376e+13	1.39708e+08	12042.5	2267.8	28.7187	30.5827	18.7551	9.3962	7.72657
2007	6	Germany	3.06404e+12	1.97653e+13	1.42527e+08	11612.6	2189.53	28.7508	30.6149	18.775	9.35985	7.69144
2008	6	Germany	3.0972e+12	2.03971e+13	1.44783e+08	11826.9	2269.26	28.7615	30.6464	18.7907	9.37813	7.72721
2009	6	Germany	2.92317e+12	2.09186e+13	1.46995e+08	11004.3	2206.64	28.7037	30.6717	18.8059	9.30604	7.69923
2010	6	Germany	3.04244e+12	2.15079e+13	1.49181e+08	11670	2351.43	28.7437	30.6994	18.8207	9.36478	7.76278
2011	6	Germany	3.15379e+12	2.21519e+13	1.54602e+08	11251.8	2226.58	28.7796	30.7289	18.8564	9.32828	7.70822
2012	6	Germany	3.16657e+12	2.27433e+13	1.55716e+08	11236.3	2229.45	28.7837	30.7553	18.8635	9.3269	7.70951
1990	7	Ireland	8.07214e+10	2.50878e+11	3.55824e+06	360.48	7.18	25.1143	26.2482	15.0848	5.88744	1.9713
1991	7	Ireland	8.2279e+10	2.70516e+11	3.68391e+06	376.93	7.7	25.1334	26.3236	15.1195	5.93206	2.04122
1992	7	Ireland	8.50298e+10	2.8767e+11	3.721e+06	383.32	8.41	25.1663	26.3851	15.1295	5.94887	2.12942
1993	7	Ireland	8.73193e+10	3.04112e+11	3.85828e+06	395.14	8.1	25.1928	26.4407	15.1657	5.97924	2.09186
1994	7	Ireland	9.23453e+10	3.22535e+11	4.01917e+06	413.02	9.72	25.2488	26.4995	15.2066	6.0235	2.27419
1995	7	Ireland	1.01242e+11	3.45396e+11	4.14546e+06	424.65	7.56	25.3408	26.568	15.2375	6.05127	2.02287
1996	7	Ireland	1.10626e+11	3.71847e+11	4.32412e+06	452.38	7.36	25.4294	26.6417	15.2797	6.11452	1.99606
1997	7	Ireland	1.22992e+11	4.0324e+11	4.47566e+06	481.3	8.16	25.5354	26.7228	15.3142	6.17649	2.09924
1998	7	Ireland	1.33955e+11	4.39494e+11	4.74013e+06	519.48	12.1	25.6208	26.8089	15.3716	6.25283	2.49321
1999	7	Ireland	1.48371e+11	4.79071e+11	4.9981e+06	553.32	12.23	25.723	26.8951	15.4246	6.31594	2.50389
2000	7	Ireland	1.63547e+11	5.21304e+11	5.21855e+06	589.22	12.35	25.8204	26.9796	15.4677	6.3788	2.51366
2001	7	Ireland	1.73088e+11	5.65116e+11	5.43942e+06	620.1	9.69	25.8771	27.0603	15.5092	6.42988	2.27109
2002	7	Ireland	1.83364e+11	6.11589e+11	5.69162e+06	610.39	15.67	25.9347	27.1393	15.5545	6.4141	2.75175
2003	7	Ireland	1.90409e+11	6.62469e+11	5.92819e+06	603.66	15.48	25.9724	27.2192	15.5952	6.40301	2.73955
2004	7	Ireland	1.98797e+11	7.1709e+11	6.2121e+06	626.53	19.26	26.0155	27.2985	15.642	6.4402	2.95803
2005	7	Ireland	2.11389e+11	7.81286e+11	6.67574e+06	638.95	25.65	26.077	27.3842	15.714	6.45983	3.24454
2006	7	Ireland	2.24727e+11	8.51223e+11	7.01015e+06	668.06	30.57	26.1382	27.4699	15.7629	6.50438	3.42002
2007	7	Ireland	2.37183e+11	9.20247e+11	7.34465e+06	660.42	32.08	26.1921	27.5479	15.8095	6.49288	3.46823
2008	7	Ireland	2.32054e+11	9.80015e+11	7.49276e+06	657.3	36.79	26.1702	27.6108	15.8294	6.48814	3.60523
2009	7	Ireland	2.1897e+11	1.02814e+12	7.4922e+06	579.09	42.61	26.1122	27.6588	15.8294	6.36146	3.75209
2010	7	Ireland	2.19843e+11	1.06974e+12	7.45779e+06	597.52	37.94	26.1162	27.6984	15.8248	6.39279	3.63601
2011	7	Ireland	2.25532e+11	1.11461e+12	7.49888e+06	537.02	54.35	26.1417	27.7395	15.8303	6.28604	3.99544
2012	7	Ireland	2.25873e+11	1.16254e+12	7.57155e+06	528.57	53.01	26.1432	27.7816	15.8399	6.27018	3.97048
1990	8	Italy	1.50174e+12	6.35868e+12	4.93037e+07	6245.56	478.09	28.0376	29.4808	17.7135	8.73963	6.1698
1991	8	Italy	1.52485e+12	6.66535e+12	5.02741e+07	6282.86	592.22	28.0529	29.5279	17.733	8.74558	6.38388
1992	8	Italy	1.53757e+12	6.96655e+12	4.93155e+07	6247	590.69	28.0612	29.5721	17.7137	8.73986	6.38129
1993	8	Italy	1.52445e+12	7.23371e+12	4.97378e+07	6236.59	589.18	28.0527	29.6098	17.7223	8.73819	6.37873
1994	8	Italy	1.55725e+12	7.51512e+12	4.9919e+07	6109.1	623.32	28.0739	29.6479	17.7259	8.71753	6.43506
1995	8	Italy	1.6022e+12	7.82e+12	5.02913e+07	6490.41	553.78	28.1024	29.6877	17.7333	8.77808	6.31677
1996	8	Italy	1.62282e+12	8.12357e+12	5.11568e+07	6468.74	604.09	28.1152	29.7258	17.7504	8.77474	6.40372
1997	8	Italy	1.65261e+12	8.43562e+12	5.19392e+07	6574.37	603.42	28.1334	29.7635	17.7656	8.79093	6.40261
1998	8	Italy	1.67934e+12	8.75812e+12	5.29426e+07	6768.42	613.75	28.1494	29.801	17.7847	8.82002	6.41959
1999	8	Italy	1.70555e+12	9.09589e+12	5.40662e+07	6837.76	670.55	28.1649	29.8388	17.8057	8.83022	6.5081
2000	8	Italy	1.76883e+12	9.45363e+12	5.48735e+07	6910.74	671.14	28.2013	29.8774	17.8205	8.84083	6.50898
2001	8	Italy	1.80019e+12	9.81972e+12	5.56492e+07	6896.56	726.45	28.2189	29.9154	17.8346	8.83878	6.58817
2002	8	Italy	1.8047e+12	1.02019e+13	5.68196e+07	6984.94	668.31	28.2214	29.9536	17.8554	8.85151	6.50475
2003	8	Italy	1.80746e+12	1.05855e+13	5.80504e+07	7273.84	626.99	28.2229	29.9905	17.8768	8.89204	6.44093
2004	8	Italy	1.83608e+12	1.09772e+13	5.97887e+07	7384.14	705.29	28.2387	30.0268	17.9063	8.90709	6.55861
2005	8	Italy	1.85351e+12	1.13681e+13	6.00106e+07	7465.76	663.22	28.2481	30.0618	17.91	8.91808	6.49711
2006	8	Italy	1.8907e+12	1.17799e+13	6.0822e+07	7406.53	668.28	28.268	30.0974	17.9235	8.91012	6.50471
2007	8	Italy	1.91857e+12	1.2202e+13	6.15383e+07	7323.19	643.06	28.2826	30.1326	17.9352	8.8988	6.46624
2008	8	Italy	1898431083160	1.26096e+13	6.30195e+07	7181.95	722.37	28.272	30.1655	17.959	8.87933	6.58254
2009	8	Italy	1.79437e+12	1.29549e+13	6.32417e+07	6511.11	841.85	28.2157	30.1925	17.9625	8.78127	6.7356
2010	8	Italy	1.82507e+12	1.33189e+13	6.37742e+07	6744.12	917.48	28.2326	30.2202	17.9709	8.81643	6.82163
2011	8	Italy	1.83577e+12	13679347007625	6.45994e+07	6519.67	985.05	28.2385	30.2469	17.9837	8.78258	6.89269
2012	8	Italy	1.78404e+12	1.3986e+13	6.68982e+07	6153.23	1020.67	28.2099	30.2691	18.0187	8.72473	6.92821
1990	9	Japan	3.85126e+12	23877536444332	1.66731e+08	15687.6	3080.66	28.9794	30.804	18.9319	9.66063	8.0329
1991	9	Japan	3.97929e+12	25075841516024	1.71977e+08	16020.3	3298.49	29.0121	30.8529	18.9629	9.68161	8.10122
1992	9	Japan	4.01188e+12	2.62309e+13	1.76238e+08	16117.6	3233.29	29.0203	30.898	18.9873	9.68767	8.08126
1993	9	Japan	4.01874e+12	2.73506e+13	1.79039e+08	16545.9	2987.25	29.022	30.9398	19.0031	9.7139	8.00211
1994	9	Japan	4.05345e+12	2.8445e+13	1.82001e+08	16809.5	3525.43	29.0306	30.979	19.0195	9.7297	8.16776
1995	9	Japan	4.13218e+12	2.95709e+13	1.85087e+08	17025.8	3915.62	29.0498	31.0178	19.0363	9.74248	8.27273
1996	9	Japan	4.24003e+12	3.07549e+13	1.88616e+08	17289.4	4019.17	29.0756	31.0571	19.0552	9.75785	8.29883
1997	9	Japan	4.30769e+12	3.194e+13	1.9213e+08	17535.9	4307.64	29.0914	31.0949	19.0737	9.772	8.36815
1998	9	Japan	4.2214e+12	3.30355e+13	1.94514e+08	17035.2	4414.02	29.0712	31.1286	19.086	9.74303	8.39254
1999	9	Japan	4.21298e+12	3.40747e+13	1.9609e+08	17731.5	4211.34	29.0692	31.1596	19.0941	9.7831	8.34554
2000	9	Japan	4.30809e+12	3.51521e+13	1.97598e+08	18147.2	4260.99	29.0915	31.1907	19.1017	9.80627	8.35726
2001	9	Japan	4.32341e+12	3.62117e+13	1.99272e+08	17975.7	4223.02	29.0951	31.2204	19.1102	9.79678	8.34831
2002	9	Japan	4.33592e+12	3.71996e+13	1.9964e+08	18150.2	3963.84	29.098	31.2473	19.112	9.80644	8.28497
2003	9	Japan	4.40899e+12	3.82042e+13	2.00918e+08	18550.1	3564.38	29.1147	31.274	19.1184	9.82823	8.17875
2004	9	Japan	4.51307e+12	3.92344e+13	2.01799e+08	18800.8	3961.6	29.138	31.3006	19.1228	9.84166	8.2844
2005	9	Japan	4.57187e+12	4.02615e+13	2.03606e+08	18620.2	3953.28	29.1509	31.3264	19.1317	9.832	8.2823
2006	9	Japan	4.64926e+12	4.12984e+13	2.05102e+08	18721.9	4172.4	29.1677	31.3518	19.139	9.83745	8.33625
2007	9	Japan	4.75119e+12	4.23534e+13	2.07355e+08	18954.1	3741.3	29.1894	31.3771	19.1499	9.84978	8.22719
2008	9	Japan	4.7017e+12	4.33769e+13	2.08435e+08	18318.8	3494.25	29.1789	31.4009	19.1551	9.81569	8.15887
2009	9	Japan	4.44183e+12	4.42213e+13	2.09064e+08	16889	3712.65	29.1221	31.4202	19.1581	9.73442	8.2195
2010	9	Japan	4.64847e+12	4.51037e+13	2.11202e+08	17824.7	3968.79	29.1676	31.44	19.1683	9.78834	8.28622
2011	9	Japan	4.62742e+12	4.59874e+13	2.09634e+08	18188.1	2726.37	29.163	31.4594	19.1609	9.80853	7.91073
2012	9	Japan	4.70858e+12	4.69111e+13	2.1094e+08	18958.4	1348.02	29.1804	31.4793	19.1671	9.85	7.20639
1990	10	Netherlands	4.58512e+11	1.67439e+12	1.93791e+07	3235.63	75.92	26.8513	28.1465	16.7797	8.08198	4.32968
1991	10	Netherlands	4.69695e+11	1.77514e+12	1.98313e+07	3417.51	78.46	26.8754	28.2049	16.8028	8.13667	4.36259
1992	10	Netherlands	4.77709e+11	1.87851e+12	2.02363e+07	3386.08	82.11	26.8923	28.2615	16.823	8.12743	4.40806
1993	10	Netherlands	4.83716e+11	1.97428e+12	2.05531e+07	3448.6	90.96	26.9048	28.3112	16.8385	8.14572	4.51042
1994	10	Netherlands	4.98039e+11	2.07566e+12	2.10321e+07	3414.25	94.36	26.9339	28.3613	16.8616	8.13571	4.54712
1995	10	Netherlands	513558435524	2.18268e+12	2.13887e+07	3474.48	99.63	26.9646	28.4116	16.8784	8.1532	4.60146
1996	10	Netherlands	5.31876e+11	2.29821e+12	2.18422e+07	3607.97	105.2	26.9997	28.4632	16.8994	8.1909	4.65586
1997	10	Netherlands	5.54746e+11	2.42274e+12	2.25445e+07	3584.06	96.38	27.0418	28.5159	16.931	8.18425	4.5683
1998	10	Netherlands	5.7985e+11	2.55498e+12	2.31387e+07	3569.54	110.55	27.086	28.5691	16.957	8.18019	4.70547
1999	10	Netherlands	6.09142e+11	2.69737e+12	2.37601e+07	3546.97	136.17	27.1353	28.6233	16.9835	8.17385	4.9139
2000	10	Netherlands	6.34962e+11	2.84112e+12	2.44858e+07	3645.93	143.44	27.1768	28.6752	17.0136	8.20137	4.96592
2001	10	Netherlands	6.48451e+11	2.98754e+12	2.4954e+07	3789.53	142.25	27.1979	28.7255	17.0325	8.24	4.95759
2002	10	Netherlands	6.49123e+11	3.1244e+12	2.5394e+07	3794.87	145.02	27.1989	28.7703	17.05	8.24141	4.97687
2003	10	Netherlands	6.50966e+11	3.25935e+12	2.55184e+07	3851.69	149.62	27.2017	28.8125	17.0549	8.25627	5.0081
2004	10	Netherlands	6.64185e+11	3.39606e+12	2.57008e+07	3955.86	157.05	27.2218	28.8536	17.062	8.28295	5.05656
2005	10	Netherlands	6.78534e+11	3.53792e+12	2.57897e+07	4012.19	213.32	27.2432	28.8946	17.0655	8.29709	5.36279
2006	10	Netherlands	7.02409e+11	3.68945e+12	2.63007e+07	3943.1	198.95	27.2778	28.9365	17.0851	8.27972	5.29305
2007	10	Netherlands	7.28387e+11	3.85195e+12	2.71113e+07	4047.88	188.66	27.3141	28.9796	17.1155	8.30595	5.23995
2008	10	Netherlands	7.40763e+11	4.01867e+12	2.78405e+07	4019.72	200.67	27.3309	29.022	17.142	8.29897	5.30166
2009	10	Netherlands	7.12854e+11	4.1674e+12	2.84558e+07	3887.65	176.23	27.2925	29.0583	17.1639	8.26556	5.17179
2010	10	Netherlands	7.22853e+11	4.31376e+12	2.82916e+07	4098.6	170.49	27.3065	29.0928	17.1581	8.3184	5.13868
2011	10	Netherlands	7.34879e+11	4.46519e+12	2.85536e+07	3871.35	205.37	27.323	29.1273	17.1673	8.26136	5.32481
2012	10	Netherlands	7.27111e+11	4.60724e+12	2.90909e+07	3835.63	209.2	27.3123	29.1587	17.1859	8.25209	5.34329
1990	11	Norway	1.9289e+11	6.25593e+11	6.1806e+06	514.68	1195.64	25.9854	27.162	15.6369	6.24355	7.08644
1991	11	Norway	1.9884e+11	6.63321e+11	6.15006e+06	488.58	1130.87	26.0158	27.2205	15.632	6.1915	7.03074
1992	11	Norway	2.05947e+11	7.00689e+11	6.19036e+06	544.82	1167.39	26.0509	27.2753	15.6385	6.30046	7.06253
1993	11	Norway	2.11807e+11	7.40172e+11	6.22827e+06	517.06	1193.17	26.0789	27.3301	15.6446	6.24816	7.08437
1994	11	Norway	2.22515e+11	7.82729e+11	6.33455e+06	538.41	1141.71	26.1283	27.3861	15.6615	6.28862	7.04028
1995	11	Norway	2.31758e+11	8.29203e+11	6.47014e+06	565.81	1221.38	26.169	27.4437	15.6827	6.33826	7.10774
1996	11	Norway	2.43411e+11	8.76356e+11	6.70105e+06	592.43	1097.41	26.218	27.499	15.7178	6.38423	7.00071
1997	11	Norway	2.56274e+11	9.31767e+11	6.90837e+06	623.21	1125.88	26.2695	27.5603	15.7482	6.43488	7.02632
1998	11	Norway	2.63e+11	9.94196e+11	7.08257e+06	623.11	1183.66	26.2954	27.6252	15.7731	6.43472	7.07637
1999	11	Norway	2.68295e+11	1.05203e+12	7.1717e+06	656.73	1228.14	26.3154	27.6817	15.7857	6.48727	7.11326
2000	11	Norway	2.76894e+11	1.11034e+12	7.28511e+06	612.33	1375.11	26.3469	27.7357	15.8013	6.41727	7.22629
2001	11	Norway	2.82669e+11	1.16583e+12	7.43565e+06	649.95	1243.02	26.3675	27.7845	15.8218	6.4769	7.1253
2002	11	Norway	2.86732e+11	1.22112e+12	7.63156e+06	669.09	1270.93	26.3818	27.8308	15.8478	6.50592	7.1475
2003	11	Norway	2.8937e+11	1.2753e+12	7.73528e+06	718.49	1089.4	26.391	27.8742	15.8613	6.57715	6.99338
2004	11	Norway	3.00826e+11	1.33833e+12	7.91648e+06	769.73	1120.89	26.4298	27.9224	15.8845	6.64604	7.02188
2005	11	Norway	3.08722e+11	1.40808e+12	8.11174e+06	667.71	1300.66	26.4557	27.9732	15.9088	6.50385	7.17063
2006	11	Norway	3.16116e+11	1.4864e+12	8.1641e+06	603.7	1204.53	26.4794	28.0274	15.9153	6.40308	7.09384
2007	11	Norway	3.25378e+11	1.57308e+12	8.32163e+06	651.35	1287.08	26.5083	28.0841	15.9344	6.47905	7.16013
2008	11	Norway	3.26628e+11	1.66025e+12	8.52323e+06	619.39	1322.91	26.5121	28.138	15.9583	6.42874	7.18759
2009	11	Norway	3.21329e+11	1.73601e+12	8.4868e+06	712.29	1192.36	26.4957	28.1826	15.954	6.56849	7.08369
2010	11	Norway	3.23263e+11	1.81361e+12	8.48819e+06	675.3	1167.09	26.5017	28.2263	15.9542	6.51516	7.06227
2011	11	Norway	3.26394e+11	1.89493e+12	8.63548e+06	650.72	1164	26.5114	28.2702	15.9714	6.47808	7.05962
2012	11	Norway	3.35366e+11	1.98041e+12	8.8474e+06	648.18	1295.16	26.5385	28.3143	15.9956	6.47417	7.16639
1990	12	Spain	7.44059e+11	3.25968e+12	3.03042e+07	3132.14	790.81	27.3354	28.8126	17.2268	8.04947	6.67306
1991	12	Spain	7.63003e+11	3.45734e+12	3.12413e+07	3324.16	822.77	27.3605	28.8715	17.2573	8.10897	6.71268
1992	12	Spain	7.70093e+11	3.64777e+12	3.21481e+07	3377.33	742.33	27.3698	28.9251	17.2859	8.12484	6.60979
1993	12	Spain	7.62149e+11	3.8162e+12	3.32958e+07	3218.91	802.05	27.3594	28.9703	17.3209	8.0768	6.68717
1994	12	Spain	7.80313e+11	3.99048e+12	3.46122e+07	3343.39	837.95	27.383	29.0149	17.3597	8.11474	6.73096
1995	12	Spain	8.0183e+11	4.17799e+12	3.58223e+07	3511.8	802.63	27.4102	29.0609	17.3941	8.16388	6.68789
1996	12	Spain	8.23276e+11	4.3695e+12	3.71589e+07	3432.91	973.84	27.4366	29.1057	17.4307	8.14116	6.88125
1997	12	Spain	8.53652e+11	4.57065e+12	3.85665e+07	3793.44	903.46	27.4728	29.1507	17.4679	8.24103	6.80623
1998	12	Spain	8.9041e+11	4.79492e+12	4.00632e+07	3961.75	959.81	27.5149	29.1986	17.506	8.28444	6.86674
1999	12	Spain	9.30344e+11	5.04292e+12	4.18418e+07	4294.7	871.9	27.5588	29.249	17.5494	8.36514	6.77067
2000	12	Spain	9.7955e+11	5.30802e+12	4.42452e+07	4516.43	983.46	27.6104	29.3002	17.6053	8.41548	6.89108
2001	12	Spain	1.01874e+12	5.58506e+12	4.5386e+07	4616.97	1136.24	27.6496	29.3511	17.6307	8.43749	7.03548
2002	12	Spain	1.04808e+12	5.87417e+12	4.83585e+07	4849.44	981.24	27.678	29.4016	17.6942	8.48662	6.88882
2003	12	Spain	1.08149e+12	6.18214e+12	5.1583e+07	4960.17	1172.58	27.7094	29.4527	17.7587	8.5092	7.06696
2004	12	Spain	1.11574e+12	6.50657e+12	5.5073e+07	5231.97	1111.36	27.7405	29.5038	17.8242	8.56254	7.01334
2005	12	Spain	1.15728e+12	6.85393e+12	5.8579e+07	5542.02	978.82	27.7771	29.5558	17.8859	8.62011	6.88635
2006	12	Spain	1.20558e+12	7.22824e+12	6.06449e+07	5482.99	1086.31	27.818	29.609	17.9205	8.60941	6.99054
2007	12	Spain	1.25102e+12	7.61943e+12	6.24488e+07	5644.62	1090.51	27.855	29.6617	17.9499	8.63846	6.9944
2008	12	Spain	1.26498e+12	7.9966e+12	6.44657e+07	5383.27	1147.09	27.8661	29.71	17.9816	8.59105	7.04498
2009	12	Spain	1.21977e+12	8.309e+12	6.52877e+07	4897.79	1208.31	27.8297	29.7484	17.9943	8.49654	7.09698
2010	12	Spain	1.21994e+12	8.60966e+12	6.59606e+07	4722.18	1521.94	27.8298	29.7839	18.0046	8.46003	7.32774
2011	12	Spain	1.20774e+12	8.88862e+12	6.77999e+07	4734.52	1380.88	27.8198	29.8158	18.0321	8.46264	7.23048
2012	12	Spain	1.17609e+12	9.1449e+12	6.95671e+07	4651.78	1376.98	27.7932	29.8442	18.0578	8.44501	7.22765
1990	13	Sweden	2.76688e+11	1.24152e+12	1.34415e+07	811.03	1407.95	26.3462	27.8474	16.4139	6.69831	7.24989
1991	13	Sweden	2.73517e+11	1.30398e+12	1.35293e+07	811.94	1402.59	26.3346	27.8964	16.4204	6.69943	7.24608
1992	13	Sweden	2.70348e+11	1.36236e+12	1.33971e+07	860.43	1384.49	26.323	27.9402	16.4105	6.75743	7.23309
1993	13	Sweden	2.64764e+11	1.41091e+12	1.32379e+07	872.42	1371.86	26.3021	27.9753	16.3986	6.77127	7.22392
1994	13	Sweden	2.75586e+11	1.46649e+12	1.3264e+07	929.38	1330.15	26.3422	28.0139	16.4006	6.83452	7.19305
1995	13	Sweden	2.86677e+11	1.52688e+12	1.3489e+07	924.37	1385.15	26.3816	28.0542	16.4174	6.82911	7.23356
1996	13	Sweden	2.91028e+11	1.58788e+12	1.36462e+07	989.09	1284.17	26.3967	28.0934	16.429	6.89679	7.15787
1997	13	Sweden	2.99469e+11	1.65004e+12	1.35945e+07	934.61	1383.06	26.4253	28.1318	16.4252	6.84013	7.23205
1998	13	Sweden	3.12127e+11	1.71793e+12	1.36441e+07	943.45	1459.43	26.4667	28.1721	16.4288	6.84954	7.2858
1999	13	Sweden	3.26267e+11	1789033195388	1.38791e+07	929.77	1438.25	26.511	28.2127	16.4459	6.83494	7.27118
2000	13	Sweden	3.41717e+11	1.8661e+12	1.42615e+07	862.73	1408.08	26.5572	28.2549	16.4731	6.7601	7.24998
2001	13	Sweden	3.47059e+11	1.9439e+12	1.45709e+07	883.49	1521.43	26.5728	28.2957	16.4945	6.78388	7.32741
2002	13	Sweden	3.54256e+11	2.01931e+12	1.48453e+07	888.24	1388.83	26.5933	28.3338	16.5132	6.78924	7.23622
2003	13	Sweden	3.62707e+11	2.09733e+12	1.50972e+07	883.95	1279.62	26.6169	28.3717	16.53	6.7844	7.15432
2004	13	Sweden	3.78378e+11	2.17884e+12	1.53194e+07	889.19	1435.48	26.6592	28.4098	16.5446	6.79031	7.26925
2005	13	Sweden	3.89042e+11	2.26444e+12	1.59145e+07	850.48	1490.17	26.687	28.4483	16.5827	6.7458	7.30665
2006	13	Sweden	4.07281e+11	2.35887e+12	1.60013e+07	842.91	1385.45	26.7328	28.4892	16.5882	6.73686	7.23378
2007	13	Sweden	4.21149e+11	2.46365e+12	1.61248e+07	835.57	1420.22	26.7663	28.5327	16.5959	6.72811	7.25857
2008	13	Sweden	4.18803e+11	2.56684e+12	1.62447e+07	793.54	1416.06	26.7607	28.5737	16.6033	6.6765	7.25563
2009	13	Sweden	3.97089e+11	2.64978e+12	1.6236e+07	759.17	1300.44	26.7074	28.6055	16.6027	6.63223	7.17046
2010	13	Sweden	4.20871e+11	2.74639e+12	1.63273e+07	825.81	1375.45	26.7656	28.6413	16.6084	6.71636	7.22654
2011	13	Sweden	4.32084e+11	2.85042e+12	1.66743e+07	768.55	1374.99	26.7919	28.6785	16.6294	6.64451	7.2262
2012	13	Sweden	4.30847e+11	2.94927e+12	1.69504e+07	727.22	1475.93	26.789	28.7126	16.6458	6.58923	7.29704
1990	14	Turkey	2.70669e+11	6.48889e+11	3.07535e+07	1736.39	236.72	26.3242	27.1985	17.2415	7.45956	5.46688
1991	14	Turkey	2.72619e+11	6.93561e+11	3.15002e+07	1827.93	236.46	26.3313	27.2651	17.2655	7.51094	5.46578
1992	14	Turkey	2.86347e+11	7.43102e+11	3.19079e+07	1854.55	272.79	26.3805	27.3341	17.2784	7.5254	5.6087
1993	14	Turkey	3.08256e+11	8.07059e+11	3.05833e+07	1981	346.63	26.4542	27.4167	17.236	7.59136	5.84826
1994	14	Turkey	2.93866e+11	8.51956e+11	3.30628e+07	1917.78	311.95	26.4064	27.4708	17.3139	7.55892	5.74284
1995	14	Turkey	3.17018e+11	9.12795e+11	3.37068e+07	2126.29	363.64	26.4822	27.5398	17.3332	7.66213	5.89616
1996	14	Turkey	3.40413e+11	9.76912e+11	3.47441e+07	2331.16	416.76	26.5534	27.6077	17.3635	7.75412	6.03251
1997	14	Turkey	3.66208e+11	1.04865e+12	3.51976e+07	2512.15	414.01	26.6265	27.6785	17.3765	7.82889	6.02589
1998	14	Turkey	3.74661e+11	1.11955e+12	3.66226e+07	2554.5	439.92	26.6493	27.7439	17.4162	7.84561	6.08659
1999	14	Turkey	3.62052e+11	1.18306e+12	3.79573e+07	2545.21	360.44	26.6151	27.7991	17.452	7.84197	5.88733
2000	14	Turkey	3.86579e+11	1.25691e+12	3.72048e+07	2836.17	317.92	26.6806	27.8597	17.4319	7.95021	5.7618
2001	14	Turkey	3.64554e+11	1.30563e+12	3.82059e+07	2630.14	252.98	26.6219	27.8977	17.4585	7.87479	5.53331
2002	14	Turkey	3.87025e+11	1.36832e+12	3.91687e+07	2792.66	340.06	26.6818	27.9446	17.4834	7.93475	5.82912
2003	14	Turkey	4.07402e+11	1.43779e+12	3.93137e+07	2954.47	342.43	26.7331	27.9941	17.4871	7.99107	5.83607
2004	14	Turkey	4.45547e+11	1.51933e+12	3.96598e+07	3054.49	436.91	26.8226	28.0493	17.4958	8.02437	6.07973
2005	14	Turkey	4.8298e+11	1.61588e+12	4.09312e+07	3343.97	365.32	26.9032	28.1109	17.5274	8.11491	5.90077
2006	14	Turkey	5.16274e+11	1.72526e+12	4.18954e+07	3638.29	401.6	26.9699	28.1764	17.5507	8.19927	5.99546
2007	14	Turkey	5.40377e+11	1.841e+12	4.30235e+07	4001.52	352.65	27.0155	28.2413	17.5773	8.29443	5.86548
2008	14	Turkey	5.43937e+11	1.9512e+12	4.47568e+07	3907.38	335.52	27.0221	28.2995	17.6168	8.27062	5.81568
2009	14	Turkey	5.17687e+11	2.02983e+12	4.71007e+07	3876.53	367.1	26.9726	28.339	17.6678	8.2627	5.90563
2010	14	Turkey	5.65092e+11	2.14653e+12	4.94189e+07	3951.41	537.05	27.0603	28.3949	17.7158	8.28183	6.28609
2011	14	Turkey	6.14666e+11	2.28284e+12	5.18632e+07	4274.62	563.58	27.1443	28.4564	17.7641	8.36045	6.33431
2012	14	Turkey	6.27742e+11	2.40762e+12	5.32198e+07	4423.72	629.88	27.1654	28.5097	17.7899	8.39474	6.44553
1990	15	United Kingdom	1.61762e+12	4.62679e+12	7.12471e+07	8427.32	843.26	28.112	29.1629	18.0817	9.03923	6.73728
1991	15	United Kingdom	1.59762e+12	4.878e+12	7.15412e+07	8573.04	946.61	28.0995	29.2158	18.0858	9.05638	6.85289
1992	15	United Kingdom	1.60476e+12	5.13945e+12	7.14166e+07	8240.29	1032.37	28.104	29.268	18.084	9.01679	6.93961
1993	15	United Kingdom	1.64722e+12	5.41074e+12	7.14728e+07	8414.81	1155.02	28.1301	29.3194	18.0848	9.03775	7.05187
1994	15	United Kingdom	1.71352e+12	5.71016e+12	7.20248e+07	8348.79	1185.22	28.1696	29.3733	18.0925	9.02987	7.07768
1995	15	United Kingdom	1.79782e+12	6.06613e+12	7.25188e+07	8271.09	1182.41	28.2176	29.4337	18.0994	9.02052	7.07531
1996	15	United Kingdom	1.84578e+12	6.43207e+12	7.37656e+07	8809.09	1239.01	28.2439	29.4923	18.1164	9.08354	7.12207
1997	15	United Kingdom	1.90298e+12	6.79938e+12	7.49655e+07	8462.36	1292.48	28.2744	29.5479	18.1325	9.04338	7.16432
1998	15	United Kingdom	1.96723e+12	7.19784e+12	7.58879e+07	8427.53	1313.21	28.3076	29.6048	18.1448	9.03926	7.18023
1999	15	United Kingdom	2.02847e+12	7.6108e+12	7.76432e+07	8515.78	1276.95	28.3383	29.6606	18.1676	9.04968	7.15223
2000	15	United Kingdom	2.10552e+12	8.02591e+12	7.91018e+07	8576.31	1152.83	28.3756	29.7137	18.1862	9.05676	7.04998
2001	15	United Kingdom	2.1636e+12	8.45049e+12	8.09964e+07	8664.01	1216.81	28.4028	29.7652	18.2099	9.06693	7.10399
2002	15	United Kingdom	2.21755e+12	8.8769e+12	8.37229e+07	8555.94	1190.67	28.4274	29.8145	18.243	9.05438	7.08227
2003	15	United Kingdom	2.29155e+12	9.30987e+12	8.64966e+07	8689.64	1102.87	28.4602	29.8621	18.2756	9.06989	7.00567
2004	15	United Kingdom	2.34857e+12	9.74664e+12	8.93391e+07	8886.74	965.88	28.4848	29.9079	18.3079	9.09232	6.87304
2005	15	United Kingdom	2.41894e+12	1.01926e+13	9.2391e+07	8821.62	993.4	28.5144	29.9527	18.3415	9.08496	6.90113
2006	15	United Kingdom	2.48333e+12	1.06556e+13	9.62834e+07	8771.99	938.17	28.5406	29.9971	18.3828	9.07932	6.84393
2007	15	United Kingdom	2.54755e+12	1.11316e+13	9.90937e+07	8580.36	790.21	28.5662	30.0408	18.4116	9.05723	6.6723
2008	15	United Kingdom	2.53566e+12	1.15755e+13	1.03012e+08	8522.22	736.75	28.5615	30.0799	18.4504	9.05043	6.60225
2009	15	United Kingdom	2.42936e+12	1.19505e+13	1.06282e+08	7849.73	884.7	28.5186	30.1118	18.4816	8.96823	6.78525
2010	15	United Kingdom	2.46678e+12	1.23838e+13	1.09621e+08	8092.89	827.57	28.5339	30.1474	18.5125	8.99874	6.71849
2011	15	United Kingdom	2.51543e+12	1.28273e+13	1.12641e+08	7457.22	974.76	28.5535	30.1826	18.5397	8.91694	6.88219
2012	15	United Kingdom	2.54509e+12	1.32803e+13	1.16195e+08	7621.09	1007.18	28.5652	30.2173	18.5708	8.93867	6.91491
1990	16	United States	8.23752e+12	24518756730617	4.39437e+08	72327.4	12157.6	29.7397	30.8305	19.901	11.189	9.40571
1991	16	United States	8231416510730	2.59886e+13	4.44694e+08	71870.7	12567.3	29.739	30.8887	19.9129	11.1826	9.43886
1992	16	United States	8.52408e+12	2.754e+13	4.55879e+08	73361.1	12421.9	29.7739	30.9467	19.9377	11.2031	9.42722
1993	16	United States	8.75813e+12	2.91751e+13	4.64378e+08	74751.3	12672.3	29.801	31.0043	19.9562	11.2219	9.44717
1994	16	United States	9.11176e+12	3.09579e+13	4.76559e+08	76198.1	12893.3	29.8406	31.0637	19.9821	11.2411	9.46446
1995	16	United States	9.3595e+12	32792260213540	4.86988e+08	77198.2	13830.9	29.8674	31.1212	20.0037	11.2541	9.53466
1996	16	United States	9.71478e+12	3.47664e+13	4.96597e+08	79761.9	14260.3	29.9047	31.1797	20.0233	11.2868	9.56523
1997	16	United States	1.01507e+13	3.69318e+13	5.0785e+08	80827	13775.1	29.9486	31.2401	20.0457	11.3001	9.53062
1998	16	United States	1.06024e+13	3.92788e+13	5.17902e+08	81301.9	13716	29.9921	31.3017	20.0653	11.3059	9.52632
1999	16	United States	1.10991e+13	4.18136e+13	5.27337e+08	82369.5	14282.5	30.0379	31.3642	20.0834	11.319	9.56679
2000	16	United States	1.15533e+13	4.44988e+13	5.36734e+08	84665.2	14149.2	30.078	31.4265	20.101	11.3465	9.55742
2001	16	United States	1.16661e+13	4.70674e+13	5.42969e+08	82872.3	13295.8	30.0877	31.4826	20.1126	11.3251	9.4952
2002	16	United States	1.18744e+13	4.96521e+13	5.47829e+08	83638.2	14006.9	30.1054	31.5361	20.1215	11.3343	9.54731
2003	16	United States	12207737238841	5.23395e+13	5.52308e+08	83963	13980.4	30.1331	31.5888	20.1296	11.3381	9.54541
2004	16	United States	1.26699e+13	5.52276e+13	5.583e+08	85681	14479.8	30.1702	31.6425	20.1404	11.3584	9.58051
2005	16	United States	13093726000000	5.82683e+13	5.68176e+08	85750	14531.5	30.2032	31.6961	20.1579	11.3592	9.58407
2006	16	United States	1.34429e+13	6.13796e+13	5.78316e+08	84641.2	14987.5	30.2295	31.7481	20.1756	11.3462	9.61497
2007	16	United States	1.3682e+13	6.4422e+13	5.86341e+08	86186.2	15131.2	30.2471	31.7965	20.1894	11.3643	9.62451
2008	16	United States	1.36421e+13	6.72519e+13	5.9659e+08	83510.3	15781.8	30.2442	31.8395	20.2067	11.3327	9.66661
2009	16	United States	1.32634e+13	69603729599224	6.01022e+08	78510.4	16085.8	30.216	31.8738	20.2141	11.271	9.68569
2010	16	United States	1.35993e+13	7.21802e+13	6.03211e+08	81418.3	16077.4	30.241	31.9102	20.2178	11.3074	9.68517
2011	16	United States	13817044044776	7.48306e+13	6.08029e+08	79980.3	17481.2	30.2569	31.9462	20.2257	11.2895	9.76888
2012	16	United States	1.41377e+13	7.76647e+13	6.16773e+08	78005.1	17052.7	30.2799	31.9834	20.24	11.2645	9.74406
1990	17	China	5.27716e+11	1.37906e+12	1.03307e+09	25681.2	1307.99	26.9918	27.9524	20.7558	10.1535	7.17625
1991	17	China	5.76623e+11	1.56981e+12	1.06252e+09	26856.3	1302.32	27.0805	28.082	20.7839	10.1983	7.1719
1992	17	China	6.58945e+11	1789611422417	1.09685e+09	27895.3	1367.82	27.2139	28.213	20.8157	10.2362	7.22097
1993	17	China	7.50786e+11	2.0839e+12	1.13385e+09	29201.3	177.35	27.3444	28.3653	20.8489	10.282	5.17813
1994	17	China	8.48975e+11	2.42217e+12	1.17063e+09	31438.6	1839.19	27.4673	28.5157	20.8808	10.3558	7.51708
1995	17	China	9.42309e+11	2.81281e+12	1.20773e+09	32547.4	2044.44	27.5716	28.6652	20.912	10.3905	7.62288
1996	17	China	1.03583e+12	3.23635e+12	1.24609e+09	34655.2	2040.98	27.6662	28.8055	20.9433	10.4532	7.62119
1997	17	China	1.13141e+12	3.67801e+12	1.2823e+09	33882	2083.63	27.7545	28.9334	20.9719	10.4306	7.64187
1998	17	China	1.22026e+12	4.1441e+12	1.31674e+09	34273.5	2202.38	27.8301	29.0527	20.9984	10.4421	7.69729
1999	17	China	1.31322e+12	4.63279e+12	1.35259e+09	34732.4	2296.16	27.9035	29.1642	21.0253	10.4554	7.73899
2000	17	China	1.42392e+12	5.14713e+12	1.39318e+09	37356.6	2408.18	27.9844	29.2695	21.0549	10.5283	7.78663
2001	17	China	1.54208e+12	5.72209e+12	1.41548e+09	38191.8	3009.6	28.0642	29.3754	21.0707	10.5504	8.00956
2002	17	China	1682268849167	6.36708e+12	1.43984e+09	40319.1	3159.91	28.1512	29.4822	21.0878	10.6046	8.0583
2003	17	China	1.85083e+12	7.12159e+12	1.46535e+09	46702.9	3275.3	28.2467	29.5942	21.1054	10.7516	8.09416
2004	17	China	2037314937843	7.97989e+12	1.4899e+09	53905.6	4007.26	28.3427	29.7079	21.122	10.895	8.29586
2005	17	China	2.2686e+12	8.93003e+12	1.51435e+09	59958.6	4463.37	28.4502	29.8204	21.1383	11.0014	8.40366
2006	17	China	2.55644e+12	1.00091e+13	1.53117e+09	65546.8	4843	28.5696	29.9345	21.1493	11.0905	8.48529
2007	17	China	2.91933e+12	1.12465e+13	1.54905e+09	69459.5	5393.77	28.7024	30.0511	21.1609	11.1485	8.593
2008	17	China	3.20027e+12	1.26197e+13	1.56525e+09	72443.1	6496.21	28.7943	30.1663	21.1713	11.1906	8.77897
2009	17	China	3.49577e+12	1.42584e+13	1.58105e+09	79125.1	6863.62	28.8826	30.2884	21.1814	11.2788	8.83399
2010	17	China	3.86743e+12	16094758679499	1.59184e+09	86726.9	8190.75	28.9836	30.4095	21.1882	11.3705	9.01076
2011	17	China	4.23423e+12	1.81072e+13	1.63307e+09	95077.7	8573.42	29.0742	30.5273	21.2137	11.4624	9.05642
2012	17	China	4.5624e+12	2.02767e+13	1.66837e+09	95876	10006.4	29.1489	30.6405	21.2351	11.4708	9.21098
1990	18	Indonesia	1.50091e+11	6.30747e+11	1.04868e+08	2228.05	81.05	25.7345	27.1702	18.4682	7.70888	4.39507
1991	18	Indonesia	1.63491e+11	6.89078e+11	1.09135e+08	2449.54	85.12	25.82	27.2586	18.5081	7.80366	4.44406
1992	18	Indonesia	1.75296e+11	7.53386e+11	1.13387e+08	2533.9	104.38	25.8897	27.3478	18.5463	7.83751	4.64804
1993	18	Indonesia	1.88012e+11	8.17552e+11	1.19837e+08	2802.1	100.18	25.9598	27.4296	18.6016	7.93812	4.60697
1994	18	Indonesia	2.02188e+11	8.9242e+11	1.25979e+08	3008.59	95.97	26.0325	27.5172	18.6516	8.00923	4.56404
1995	18	Indonesia	2.19165e+11	9.77066e+11	1.33371e+08	3135.5	106.77	26.1131	27.6078	18.7086	8.05054	4.67068
1996	18	Indonesia	2.35915e+11	1.06589e+12	1.39174e+08	3416.53	114.95	26.1867	27.6948	18.7512	8.13638	4.7445
1997	18	Indonesia	2.47003e+11	1.16032e+12	1.40605e+08	3542.09	84.55	26.2327	27.7797	18.7615	8.17247	4.43734
1998	18	Indonesia	2.14579e+11	1.21789e+12	1.44201e+08	3371.67	133.86	26.0919	27.8281	18.7867	8.12316	4.89679
1999	18	Indonesia	2.16277e+11	1.26209e+12	1.54201e+08	3731.83	131.69	26.0998	27.8638	18.8538	8.22465	4.88045
2000	18	Indonesia	2.26918e+11	1.314e+12	1.58914e+08	3737.34	150.88	26.1479	27.9041	18.8839	8.22613	5.01648
2001	18	Indonesia	2.35186e+11	1.37036e+12	1.64526e+08	3726.04	181.63	26.1836	27.9461	18.9186	8.2231	5.20197
2002	18	Indonesia	2.45768e+11	1.4242e+12	1.70338e+08	3955.82	163.63	26.2277	27.9846	18.9533	8.28294	5.09761
2003	18	Indonesia	2.57516e+11	1.48388e+12	1.77456e+08	3996.57	155.81	26.2743	28.0257	18.9942	8.29319	5.04864
2004	18	Indonesia	2.70472e+11	1.54768e+12	1.84988e+08	4254.63	162.82	26.3234	28.0678	19.0358	8.35576	5.09265
2005	18	Indonesia	2.85869e+11	1.61938e+12	1.93295e+08	4387.28	172.42	26.3788	28.1131	19.0797	8.38646	5.14993
2006	18	Indonesia	3.01594e+11	1.69204e+12	2.01932e+08	4813.5	160.86	26.4323	28.157	19.1234	8.47918	5.08053
2007	18	Indonesia	3.2073e+11	1.76611e+12	2.10917e+08	5238.41	180.18	26.4939	28.1998	19.167	8.56377	5.19396
2008	18	Indonesia	3.40018e+11	1.8494e+12	2.20291e+08	5276.51	194.81	26.5523	28.2459	19.2105	8.57102	5.27202
2009	18	Indonesia	3.55757e+11	1.9347e+12	2.30771e+08	5669.16	201.33	26.5975	28.291	19.2569	8.6428	5.30495
2010	18	Indonesia	3.77899e+11	2.02751e+12	2.40773e+08	6010.19	260.82	26.6579	28.3378	19.2994	8.70121	5.56383
2011	18	Indonesia	4.01214e+11	2.12763e+12	2.52262e+08	6139.7	179.04	26.7178	28.386	19.346	8.72253	5.18761
2012	18	Indonesia	4.25408e+11	2.23874e+12	2.64298e+08	6462.95	213.73	26.7763	28.4369	19.3926	8.77384	5.36471
1990	19	Malaysia	5.73123e+10	1.77165e+11	1.35577e+07	942.7	41.16	24.7718	25.9003	16.4225	6.84875	3.71747
1991	19	Malaysia	6.2783e+10	1.98431e+11	1.42945e+07	1041.45	45.45	24.863	26.0137	16.4754	6.94837	3.81661
1992	19	Malaysia	6.83614e+10	2.20423e+11	1.50314e+07	1092.82	44.58	24.9481	26.1188	16.5257	6.99652	3.79729
1993	19	Malaysia	7.51257e+10	2.47424e+11	1.58014e+07	1229.44	55.69	25.0424	26.2344	16.5756	7.11431	4.0198
1994	19	Malaysia	8.20463e+10	2.77843e+11	1.66241e+07	1360.44	66.8	25.1305	26.3503	16.6264	7.21556	4.2017
1995	19	Malaysia	9.01107e+10	3.16103e+11	1.75146e+07	1405.76	63.85	25.2243	26.4793	16.6785	7.24833	4.15654
1996	19	Malaysia	9.91242e+10	3.56575e+11	1.83134e+07	1587.97	53.02	25.3196	26.5998	16.7231	7.37021	3.97067
1997	19	Malaysia	1.06383e+11	4.01594e+11	1.91343e+07	1631.05	39.14	25.3903	26.7187	16.767	7.39698	3.66714
1998	19	Malaysia	9.85537e+10	4.27234e+11	2.00002e+07	1639.58	48.89	25.3139	26.7806	16.8113	7.4022	3.88957
1999	19	Malaysia	1.04603e+11	4.51885e+11	2.08999e+07	1673.13	75.88	25.3734	26.8367	16.8553	7.42245	4.32915
2000	19	Malaysia	1.13869e+11	4.83888e+11	2.1932e+07	1912.62	74.79	25.4583	26.9051	16.9035	7.55623	4.31468
2001	19	Malaysia	1.14459e+11	5.12908e+11	2.27541e+07	2041.8	65.53	25.4635	26.9634	16.9403	7.62159	4.18251
2002	19	Malaysia	1.20629e+11	5.44223e+11	2.36319e+07	2160.34	53.16	25.516	27.0226	16.9781	7.67802	3.97331
2003	19	Malaysia	1.27612e+11	5.75064e+11	2.45578e+07	2168.48	57.29	25.5723	27.0777	17.0165	7.68178	4.04813
2004	19	Malaysia	1.36268e+11	6.08022e+11	2.55113e+07	2193.96	57.94	25.6379	27.1335	17.0546	7.69346	4.05941
2005	19	Malaysia	1.43534e+11	6.40169e+11	2.65098e+07	2246.78	43.77	25.6898	27.185	17.093	7.71725	3.77895
2006	19	Malaysia	1.5155e+11	6.75072e+11	2.75272e+07	2311.54	55.33	25.7442	27.2381	17.1307	7.74567	4.01332
2007	19	Malaysia	1.61096e+11	7.13138e+11	2.85761e+07	2535.77	55.78	25.8053	27.2929	17.1681	7.83825	4.02142
2008	19	Malaysia	1.6888e+11	7.5188e+11	2.96501e+07	2685.47	71.16	25.8525	27.3458	17.205	7.89561	4.26493
2009	19	Malaysia	1.66324e+11	7.86973e+11	3.07857e+07	2757.47	81.26	25.8372	27.3915	17.2426	7.92207	4.39765
2010	19	Malaysia	1.78675e+11	8.30945e+11	3.20042e+07	2965.33	74.52	25.9088	27.4458	17.2814	7.99474	4.31107
2011	19	Malaysia	1.88133e+11	8.76904e+11	3.34771e+07	3037.1	87.54	25.9604	27.4997	17.3264	8.01866	4.4721
2012	19	Malaysia	1.98431e+11	9.31265e+11	3.497e+07	3059.91	50.64	26.0137	27.5598	17.37	8.02614	3.92474
1990	20	Philippines	6.2103e+10	2.0259e+11	4.62488e+07	558.79	119.27	24.8521	26.0345	17.6495	6.32577	4.78139
1991	20	Philippines	6.17438e+10	2.15376e+11	4.80442e+07	563.4	113.25	24.8463	26.0957	17.6876	6.33399	4.7296
1992	20	Philippines	6.19523e+10	2.29163e+11	5.03169e+07	615.46	102.48	24.8496	26.1577	17.7339	6.42237	4.62967
1993	20	Philippines	6.32634e+10	2.44035e+11	5.19926e+07	678.02	61.68	24.8706	26.2206	17.7666	6.51918	4.12196
1994	20	Philippines	6.60391e+10	2.60195e+11	5.4043e+07	716.87	125.93	24.9135	26.2847	17.8053	6.57489	4.83573
1995	20	Philippines	6.91289e+10	2.76921e+11	5.70992e+07	777.7	126.89	24.9592	26.347	17.8603	6.65634	4.84332
1996	20	Philippines	7.31701e+10	2.9573e+11	5.90531e+07	820.9	139.52	25.0161	26.4127	17.8939	6.7104	4.93821
1997	20	Philippines	7.69642e+10	3.16739e+11	6.09393e+07	881.57	134.89	25.0666	26.4813	17.9254	6.7817	4.90446
1998	20	Philippines	7.65203e+10	3.34329e+11	6.35316e+07	899.97	142.22	25.0608	26.5354	17.967	6.80236	4.95738
1999	20	Philippines	7.88786e+10	3.4962e+11	6.55499e+07	924.19	187.71	25.0912	26.5801	17.9983	6.82892	5.2349
2000	20	Philippines	8.23582e+10	3.65078e+11	6.64232e+07	942.21	197.35	25.1343	26.6234	18.0116	6.84823	5.28498
2001	20	Philippines	8.47416e+10	3.84243e+11	7.1376e+07	945.41	180.58	25.1629	26.6745	18.0835	6.85162	5.19617
2002	20	Philippines	8.78312e+10	4.0641e+11	7.23454e+07	972.32	175.02	25.1987	26.7306	18.097	6.87968	5.1649
2003	20	Philippines	9.21967e+10	4.28478e+11	7.5174e+07	1004.28	179.45	25.2472	26.7835	18.1353	6.91203	5.1899
2004	20	Philippines	9.83717e+10	4.50052e+11	7.67885e+07	1025.59	188.25	25.312	26.8326	18.1566	6.93302	5.23777
2005	20	Philippines	1.03072e+11	4.72264e+11	7.69776e+07	982.81	182.23	25.3587	26.8808	18.159	6.89042	5.20527
2006	20	Philippines	1.08476e+11	4.91118e+11	7.83804e+07	910.28	201.94	25.4098	26.9199	18.1771	6.81375	5.30797
2007	20	Philippines	1.15653e+11	5.09882e+11	8.01612e+07	969.7	185.35	25.4739	26.9574	18.1995	6.87699	5.22225
2008	20	Philippines	1.20456e+11	5.33029e+11	8.34789e+07	978.49	202.29	25.5145	27.0018	18.2401	6.88601	5.3097
2009	20	Philippines	1.21839e+11	5.54168e+11	8.67365e+07	967.26	195.96	25.526	27.0407	18.2784	6.87447	5.27791
2010	20	Philippines	1.31138e+11	5.81989e+11	9.05576e+07	1042.87	172.85	25.5995	27.0897	18.3215	6.94973	5.15242
2011	20	Philippines	1.35937e+11	6.10591e+11	9.4043e+07	1053.26	206.77	25.6355	27.1377	18.3593	6.95965	5.33161
2012	20	Philippines	1.45023e+11	6.37967e+11	9.69507e+07	1123.33	184.16	25.7002	27.1816	18.3897	7.02405	5.2158
1990	21	Korea, Rep.	3.78499e+11	1.29178e+12	4.7649e+07	3285.1	555.09	26.6595	27.887	17.6794	8.09715	6.31913
1991	21	Korea, Rep.	4.15262e+11	1.4236e+12	4.96985e+07	3770.98	575.67	26.7522	27.9842	17.7215	8.23509	6.35553
1992	21	Korea, Rep.	4.39203e+11	1.55586e+12	5.15731e+07	4251.85	573.47	26.8082	28.073	17.7585	8.35511	6.35171
1993	21	Korea, Rep.	4.67002e+11	1.69397e+12	5.3135e+07	4793.76	600.72	26.8696	28.1581	17.7883	8.47507	6.39813
1994	21	Korea, Rep.	5.07966e+11	1.85435e+12	5.56005e+07	5256.54	583.1	26.9537	28.2486	17.8337	8.56723	6.36836
1995	21	Korea, Rep.	5.53331e+11	2.03094e+12	5.79089e+07	5690.71	669.75	27.0392	28.3395	17.8744	8.64659	6.5069
1996	21	Korea, Rep.	5.93093e+11	2.2261e+12	5.97604e+07	6027.03	730.68	27.1086	28.4313	17.9059	8.70401	6.59398
1997	21	Korea, Rep.	6.27295e+11	2.41096e+12	6.18668e+07	6582.02	758.32	27.1647	28.511	17.9405	8.7921	6.63111
1998	21	Korea, Rep.	5.91452e+11	2.53927e+12	6.17619e+07	6006.51	893.81	27.1058	28.5629	17.9388	8.7006	6.79549
1999	21	Korea, Rep.	6.54918e+11	2.69855e+12	6.32996e+07	6448.26	1024.12	27.2078	28.6237	17.9634	8.77157	6.93159
2000	21	Korea, Rep.	7.12756e+11	2.9363e+12	6.53537e+07	6758.69	1078.76	27.2924	28.7082	17.9953	8.81858	6.98357
2001	21	Korea, Rep.	7.4501e+11	3.1769e+12	6.72005e+07	7021.84	1108.98	27.3367	28.7869	18.0232	8.85678	7.0112
2002	21	Korea, Rep.	8.00383e+11	3.43507e+12	6.9346e+07	7238.78	1164.62	27.4084	28.8651	18.0546	8.88721	7.06015
2003	21	Korea, Rep.	8.2386e+11	3.70669e+12	7.02706e+07	7426.49	1278.95	27.4373	28.9412	18.0679	8.91281	7.15379
2004	21	Korea, Rep.	8.64228e+11	3.98874e+12	7.26568e+07	7637.89	1284.01	27.4851	29.0145	18.1013	8.94088	7.15774
2005	21	Korea, Rep.	8.98137e+11	4.27761e+12	7.42802e+07	7804.06	1405.55	27.5236	29.0844	18.1234	8.9624	7.24818
2006	21	Korea, Rep.	9.44626e+11	4.58092e+12	7.57569e+07	7899.31	1440.55	27.5741	29.1529	18.143	8.97453	7.27278
2007	21	Korea, Rep.	9.96235e+11	4.89798e+12	7.73872e+07	8314.98	1400.59	27.6272	29.2198	18.1643	9.02581	7.24465
2008	21	Korea, Rep.	1.02442e+12	5.21197e+12	7.8726e+07	8420.96	1474.54	27.6551	29.282	18.1815	9.03848	7.2961
2009	21	Korea, Rep.	1.03167e+12	5.49411e+12	7.97576e+07	8533.11	1446.21	27.6622	29.3347	18.1945	9.05171	7.2767
2010	21	Korea, Rep.	1.09869e+12	5.82659e+12	8.19498e+07	9360.26	1463.94	27.7251	29.3935	18.2216	9.14423	7.28889
2011	21	Korea, Rep.	1.13914e+12	6.17063e+12	8.4634e+07	9776.4	1533.34	27.7613	29.4508	18.2538	9.18773	7.3352
2012	21	Korea, Rep.	1.16526e+12	6.50676e+12	8.73733e+07	10039.2	1480.53	27.784	29.5039	18.2857	9.21425	7.30016
1990	22	Thailand	9.4477e+10	5.4488e+11	4.72028e+07	1201.13	53.38	25.2716	27.0238	17.67	7.09102	3.97744
1991	22	Thailand	1.02563e+11	5.94817e+11	4.75778e+07	1321.2	49.64	25.3537	27.1115	17.6779	7.1863	3.9048
1992	22	Thailand	1.10853e+11	6.47404e+11	4.77586e+07	1421.66	45.45	25.4315	27.1962	17.6817	7.25958	3.81661
1993	22	Thailand	1.2e+11	7.04571e+11	4.7787e+07	1636.3	46.7	25.5108	27.2809	17.6823	7.40019	3.84374
1994	22	Thailand	1.29596e+11	7.68718e+11	4.77222e+07	1821.85	47.96	25.5877	27.368	17.6809	7.50761	3.87037
1995	22	Thailand	1.40119e+11	8.41416e+11	4.92664e+07	2043.3	73.42	25.6658	27.4584	17.7128	7.62232	4.2962
1996	22	Thailand	1.48039e+11	9.18074e+11	5.0909e+07	2363.53	86.15	25.7207	27.5455	17.7455	7.76791	4.45609
1997	22	Thailand	1.43963e+11	9.76499e+11	5.25684e+07	2516.22	78.7	25.6928	27.6072	17.7776	7.83051	4.36564
1998	22	Thailand	1.32973e+11	1.00675e+12	5.33638e+07	2379.03	58.33	25.6134	27.6378	17.7926	7.77445	4.06612
1999	22	Thailand	1.39053e+11	1.03792e+12	5.4077e+07	2454.36	48.16	25.6581	27.6682	17.8059	7.80562	3.87453
2000	22	Thailand	1.45249e+11	1.07142e+12	5.61305e+07	2505.32	66.41	25.7017	27.7	17.8432	7.82617	4.19585
2001	22	Thailand	1.50252e+11	1.10543e+12	5.90981e+07	2622.24	70.12	25.7356	27.7313	17.8947	7.87178	4.25021
2002	22	Thailand	1.59491e+11	1.14188e+12	6.18566e+07	2848.85	83.36	25.7953	27.7637	17.9403	7.95467	4.42317
2003	22	Thailand	1.70957e+11	1.18281e+12	6.46865e+07	3114.46	92.42	25.8647	27.7989	17.9851	8.04381	4.52634
2004	22	Thailand	1.81709e+11	1.23014e+12	6.82142e+07	3358.69	83.03	25.9257	27.8382	18.0382	8.11931	4.4192
2005	22	Thailand	1.89318e+11	1.28773e+12	7.16536e+07	3675.6	85.59	25.9667	27.8839	18.0874	8.20947	4.44957
2006	22	Thailand	1.98724e+11	1.34178e+12	7.3111e+07	3790.14	109.34	26.0152	27.925	18.1075	8.24016	4.69446
2007	22	Thailand	2.09525e+11	1.39655e+12	7.59699e+07	3927.97	109.23	26.0681	27.965	18.1458	8.27588	4.69346
2008	22	Thailand	2.1314e+11	1.45636e+12	7.78784e+07	3994.8	100.99	26.0852	28.007	18.1707	8.29275	4.61502
2009	22	Thailand	2.11567e+11	1.50114e+12	7.92798e+07	4151.45	102.21	26.0778	28.0372	18.1885	8.33121	4.62703
2010	22	Thailand	2.27448e+11	1.55979e+12	8.09625e+07	4379.41	105.03	26.1502	28.0756	18.2095	8.38467	4.65425
2011	22	Thailand	2.29345e+11	1.62005e+12	8.35454e+07	4567.6	369.78	26.1585	28.1135	18.2409	8.42674	5.91291
2012	22	Thailand	2.46139e+11	1.68737e+12	8.6308e+07	4502.58	648.81	26.2292	28.1542	18.2734	8.41241	6.47514
1990	23	Vietnam	1.98917e+10	1.99463e+10	4.85547e+07	225.2	55.44	23.7136	23.7163	17.6982	5.41699	4.0153
1991	23	Vietnam	2.10774e+10	2.21864e+10	5.0244e+07	232.62	65.38	23.7715	23.8227	17.7324	5.44941	4.18022
1992	23	Vietnam	2.28997e+10	2.54178e+10	5.19731e+07	234	74.01	23.8544	23.9587	17.7662	5.45532	4.3042
1993	23	Vietnam	2.47484e+10	2.98135e+10	5.3776e+07	299.92	78.37	23.932	24.1182	17.8003	5.70352	4.36144
1994	23	Vietnam	2.69359e+10	3.5989e+10	5.5641e+07	315.72	94.11	24.0167	24.3065	17.8344	5.75486	4.54446
1995	23	Vietnam	2.95057e+10	4.32189e+10	5.76837e+07	399.5	108.03	24.1078	24.4895	17.8705	5.99021	4.68241
1996	23	Vietnam	3.22615e+10	5.14777e+10	5.98734e+07	481.06	122.92	24.1971	24.6644	17.9077	6.17599	4.81153
1997	23	Vietnam	3.48915e+10	6.05107e+10	6.23321e+07	465.8	117.86	24.2755	24.8261	17.948	6.14376	4.7695
1998	23	Vietnam	3.69028e+10	7.06845e+10	6.51111e+07	499.31	112.01	24.3316	24.9815	17.9916	6.21323	4.71859
1999	23	Vietnam	3.86644e+10	8.09804e+10	6.81256e+07	543.87	139.44	24.3782	25.1175	18.0369	6.29871	4.93763
2000	23	Vietnam	4.12886e+10	9.23172e+10	7.09733e+07	589.12	146.95	24.4439	25.2485	18.0778	6.37863	4.99009
2001	23	Vietnam	4.38456e+10	1.04875e+11	7.43043e+07	626.85	186.29	24.5039	25.376	18.1237	6.44071	5.2273
2002	23	Vietnam	4.6617e+10	1.1903e+11	7.74501e+07	718.6	183.27	24.5652	25.5026	18.1651	6.5773	5.21096
2003	23	Vietnam	4.98331e+10	1.34865e+11	8.07786e+07	785.68	190.31	24.6319	25.6275	18.2072	6.66655	5.24865
2004	23	Vietnam	5.35888e+10	1.52369e+11	8.43674e+07	932.98	175.16	24.7046	25.7496	18.2507	6.83838	5.1657
2005	23	Vietnam	5.76333e+10	1.71824e+11	8.81092e+07	1043	210.32	24.7774	25.8697	18.2941	6.94986	5.34863
2006	23	Vietnam	6.16549e+10	1.93582e+11	9.14622e+07	1119.04	204.35	24.8448	25.989	18.3314	7.02023	5.31983
2007	23	Vietnam	6.60506e+10	2.2117e+11	9.50656e+07	1239.11	230.08	24.9137	26.1222	18.3701	7.12215	5.43843
2008	23	Vietnam	6.97902e+10	2.50491e+11	9.89666e+07	1367.91	265.05	24.9688	26.2467	18.4103	7.22104	5.57992
2009	23	Vietnam	7.35574e+10	2.81076e+11	1.03036e+08	1524.74	303.11	25.0213	26.3619	18.4506	7.32958	5.7141
2010	23	Vietnam	7.82822e+10	3.14844e+11	1.07199e+08	1742.29	282.94	25.0836	26.4753	18.4902	7.46296	5.64523
2011	23	Vietnam	8.31672e+10	346314157563	1.11689e+08	1794.2	429.6	25.1441	26.5706	18.5312	7.49231	6.06285
2012	23	Vietnam	8.75313e+10	3.7852e+11	1.16438e+08	1792.75	533.73	25.1953	26.6595	18.5729	7.49151	6.27989
1990	24	Bulgaria	2.48875e+10	8.07739e+09	9.48344e+06	999.32	181.13	23.9376	22.8123	16.0651	6.90708	5.19922
1991	24	Bulgaria	2.27856e+10	8.44778e+09	9.44294e+06	743.87	169.06	23.8494	22.8572	16.0608	6.61187	5.13025
1992	24	Bulgaria	2.11286e+10	8.77416e+09	9.41228e+06	750.87	150.8	23.7739	22.8951	16.0575	6.62123	5.01595
1993	24	Bulgaria	2.08158e+10	9.03351e+09	9.36948e+06	678.83	128.3	23.759	22.9242	16.053	6.52037	4.85437
1994	24	Bulgaria	2.11943e+10	9.26247e+09	9.35161e+06	669.3	175.17	23.777	22.9492	16.0511	6.50623	5.16576
1995	24	Bulgaria	2.18005e+10	9.50584e+09	9.33273e+06	717.71	203.67	23.8052	22.9752	16.049	6.57607	5.3165
1996	24	Bulgaria	2.21493e+10	9.56637e+09	9.22691e+06	724.59	223.88	23.8211	22.9815	16.0376	6.58561	5.41111
1997	24	Bulgaria	2.19056e+10	1.13443e+10	9.11905e+06	719.54	196.72	23.81	23.152	16.0259	6.57861	5.28178
1998	24	Bulgaria	2.26723e+10	1.47236e+10	8.99978e+06	652.29	195.53	23.8444	23.4127	16.0127	6.48049	5.27571
1999	24	Bulgaria	2.14004e+10	1.84864e+10	8.87389e+06	584.8	186.94	23.7867	23.6403	15.9986	6.37127	5.23079
2000	24	Bulgaria	2.24728e+10	2.25959e+10	8.73955e+06	666.29	201.44	23.8356	23.841	15.9834	6.50173	5.30549
2001	24	Bulgaria	2.34274e+10	2.74085e+10	9.12679e+06	710.08	193.98	23.8772	24.0341	16.0267	6.56538	5.26776
2002	24	Bulgaria	2.48373e+10	3.25726e+10	9.11056e+06	651.33	223.27	23.9356	24.2067	16.0249	6.47902	5.40838
2003	24	Bulgaria	2.60984e+10	3.85966e+10	9.14544e+06	697.96	188.23	23.9851	24.3764	16.0288	6.54816	5.23766
2004	24	Bulgaria	2.78093e+10	4.5267e+10	9.49239e+06	691.69	183.21	24.0486	24.5358	16.066	6.53914	5.21063
2005	24	Bulgaria	2.98217e+10	5.35463e+10	9.53935e+06	688.9	208.55	24.1185	24.7038	16.0709	6.5351	5.34018
2006	24	Bulgaria	3.18356e+10	6.35576e+10	1.00829e+07	703.67	215.27	24.1838	24.8752	16.1264	6.55631	5.37189
2007	24	Bulgaria	3.42791e+10	7.49446e+10	1.03779e+07	658.46	164.1	24.2578	25.04	16.1552	6.4899	5.10048
2008	24	Bulgaria	3.62148e+10	8.8223e+10	1.07856e+07	641.03	172.93	24.3127	25.2031	16.1937	6.46308	5.15289
2009	24	Bulgaria	3.46866e+10	9.82722e+10	1.07692e+07	535.75	175.13	24.2696	25.311	16.1922	6.28367	5.16553
2010	24	Bulgaria	3.47055e+10	1.06546e+11	1.07111e+07	555.84	183.82	24.2702	25.3918	16.1868	6.32048	5.21396
2011	24	Bulgaria	3.52539e+10	1.14552e+11	1.06705e+07	607.62	168.4	24.2858	25.4643	16.183	6.40955	5.12634
2012	24	Bulgaria	3.53385e+10	1.22758e+11	1.08899e+07	565.89	191.94	24.2882	25.5335	16.2033	6.3384	5.25718
1990	25	Czech Republic	1.06767e+11	4.53683e+11	1.46064e+07	1422.87	158.01	25.3939	26.8407	16.497	7.26043	5.06266
1991	25	Czech Republic	9.43659e+10	4.71778e+11	1.51313e+07	1410.59	160.27	25.2704	26.8798	16.5323	7.25176	5.07686
1992	25	Czech Republic	9.38879e+10	4.91374e+11	1.56463e+07	1410.13	159.27	25.2654	26.9205	16.5657	7.25144	5.0706
1993	25	Czech Republic	9.3946e+10	5.11538e+11	1.61799e+07	1447.89	154.5	25.266	26.9607	16.5993	7.27786	5.04019
1994	25	Czech Republic	9.66792e+10	5.3571e+11	1.67731e+07	1373.76	167.04	25.2947	27.0069	16.6353	7.22531	5.11823
1995	25	Czech Republic	1.02694e+11	5.65218e+11	1.72447e+07	1408.74	156.26	25.355	27.0605	16.663	7.25045	5.05152
1996	25	Czech Republic	1.07092e+11	5.9882e+11	1.75363e+07	1490.65	162.86	25.397	27.1182	16.6798	7.30697	5.09289
1997	25	Czech Republic	1.0637e+11	6.29506e+11	1.78859e+07	1302.33	160.47	25.3902	27.1682	16.6995	7.17191	5.07811
1998	25	Czech Republic	1.06034e+11	6.59281e+11	1.8267e+07	1268.41	154.24	25.387	27.2144	16.7206	7.14552	5.03851
1999	25	Czech Republic	1.07559e+11	6.88249e+11	1.86515e+07	1175.09	158.65	25.4013	27.2574	16.7414	7.0691	5.0667
2000	25	Czech Republic	1.12177e+11	7.20697e+11	1.88527e+07	1258.6	137.3	25.4433	27.3035	16.7522	7.13776	4.92217
2001	25	Czech Republic	1.15601e+11	7.55239e+11	1.8835e+07	1287.08	154.27	25.4734	27.3503	16.7512	7.16013	5.0387
2002	25	Czech Republic	1.17504e+11	7.90396e+11	1.88814e+07	1245.41	194.62	25.4897	27.3958	16.7537	7.12722	5.27105
2003	25	Czech Republic	1.21737e+11	8.25521e+11	1.88769e+07	1263.64	241.46	25.5251	27.4393	16.7534	7.14175	5.4867
2004	25	Czech Republic	1.2776e+11	8.63229e+11	1.89115e+07	1245.87	256.56	25.5734	27.4839	16.7553	7.12759	5.54736
2005	25	Czech Republic	1.3599e+11	9.02895e+11	1.91272e+07	1290.12	251.08	25.6358	27.5289	16.7666	7.16249	5.52577
2006	25	Czech Republic	1.45342e+11	9.46572e+11	1.91717e+07	1316.72	268.76	25.7024	27.5761	16.7689	7.1829	5.59382
2007	25	Czech Republic	1.53378e+11	9.96535e+11	1.92205e+07	1374.47	257.11	25.7562	27.6276	16.7715	7.22582	5.5495
2008	25	Czech Republic	1.57536e+11	1.04709e+12	1.93457e+07	1340	280.52	25.7829	27.677	16.778	7.20042	5.63665
2009	25	Czech Republic	1.49908e+11	1088504181474	1.95372e+07	1239.48	289.02	25.7333	27.7158	16.7878	7.12245	5.6665
2010	25	Czech Republic	1.53349e+11	1.13175e+12	1.95228e+07	1295.57	305.63	25.756	27.7548	16.7871	7.16671	5.72238
2011	25	Czech Republic	1.56365e+11	1.17579e+12	1.97807e+07	1265.77	313.93	25.7755	27.793	16.8002	7.14344	5.74917
2012	25	Czech Republic	1.54957e+11	1.21803e+12	2.02013e+07	1229.6	342.28	25.7664	27.8283	16.8213	7.11444	5.83563
1990	26	Kazakhstan	5.02426e+10	8.30097e+11	1.74906e+07	3647.39	120.18	24.6401	27.4448	16.6772	8.20177	4.78899
1991	26	Kazakhstan	4.47159e+10	8.59787e+11	1.80161e+07	3473.7	119.71	24.5236	27.48	16.7068	8.15298	4.78507
1992	26	Kazakhstan	4.23459e+10	8.88705e+11	1.84902e+07	3308.29	120.65	24.4691	27.513	16.7328	8.10419	4.79289
1993	26	Kazakhstan	3.84501e+10	8.99896e+11	1.89093e+07	2814.42	40.71	24.3726	27.5255	16.7552	7.94251	3.70647
1994	26	Kazakhstan	3.36054e+10	9.14803e+11	1.92068e+07	2175.68	118.77	24.238	27.542	16.7708	7.6851	4.77719
1995	26	Kazakhstan	3.08498e+10	9.23389e+11	1.94861e+07	1904.14	104.95	24.1524	27.5513	16.7852	7.55179	4.65348
1996	26	Kazakhstan	3.1004e+10	9.29433e+11	1.98058e+07	1869.46	93.55	24.1574	27.5578	16.8015	7.5334	4.5385
1997	26	Kazakhstan	3.15311e+10	9.35817e+11	2.01369e+07	1606.37	80.89	24.1742	27.5647	16.8181	7.38173	4.39309
1998	26	Kazakhstan	3.0932e+10	9.4144e+11	2.04146e+07	1549	76.33	24.1551	27.5707	16.8318	7.34536	4.33507
1999	26	Kazakhstan	3.17671e+10	9.47772e+11	2.09028e+07	1719.31	72.28	24.1817	27.5774	16.8554	7.44968	4.28055
2000	26	Kazakhstan	3.48803e+10	954782221526	2.15298e+07	1747.16	86.35	24.2752	27.5847	16.8849	7.46575	4.45841
2001	26	Kazakhstan	3.95892e+10	9.64422e+11	2.2305e+07	1845.69	88.8	24.4018	27.5948	16.9203	7.52061	4.48639
2002	26	Kazakhstan	4.34689e+10	9.75123e+11	2.30794e+07	1901.9	90.87	24.4953	27.6058	16.9545	7.55061	4.50943
2003	26	Kazakhstan	4.75115e+10	9.86508e+11	2.38148e+07	1742.73	81.44	24.5842	27.6174	16.9858	7.46321	4.39987
2004	26	Kazakhstan	5.20726e+10	9.99613e+11	2.457e+07	2120.78	72.49	24.6759	27.6306	17.017	7.65954	4.28345
2005	26	Kazakhstan	5.71237e+10	1.0173e+12	2.57025e+07	2156.79	77.32	24.7685	27.6482	17.0621	7.67638	4.34795
2006	26	Kazakhstan	6.32359e+10	1.0406e+12	2.59974e+07	2342.72	77.06	24.8701	27.6708	17.0735	7.75907	4.34458
2007	26	Kazakhstan	6.88639e+10	1.06935e+12	2.63774e+07	2339.42	80.22	24.9554	27.6981	17.088	7.75766	4.38477
2008	26	Kazakhstan	7.11364e+10	1.09442e+12	2.67252e+07	2434.54	73.77	24.9879	27.7213	17.1011	7.79751	4.30095
2009	26	Kazakhstan	7.199e+10	1.12007e+12	2.74306e+07	2048.14	64.19	24.9998	27.7444	17.1272	7.62469	4.16185
2010	26	Kazakhstan	7.72453e+10	1.14623e+12	2.77221e+07	2259.03	81.44	25.0703	27.7675	17.1377	7.72269	4.39987
2011	26	Kazakhstan	8.30387e+10	1.17394e+12	2.87218e+07	2619.14	73.13	25.1426	27.7914	17.1732	7.8706	4.29224
2012	26	Kazakhstan	8.71907e+10	1.20502e+12	2.96795e+07	2778.82	72.92	25.1914	27.8175	17.206	7.92978	4.28936
1990	27	Poland	1.81448e+11	4.20554e+11	4.42094e+07	3930.12	20.1	25.9242	26.7648	17.6044	8.27643	3.00072
1991	27	Poland	1.68719e+11	4.45704e+11	4.46199e+07	3860.41	10.38	25.8515	26.8229	17.6137	8.25853	2.33988
1992	27	Poland	1.72962e+11	4.67553e+11	4.5071e+07	3829.49	5.26	25.8763	26.8708	17.6237	8.25049	1.66013
1993	27	Poland	1.79428e+11	4.92203e+11	4.5743e+07	3957.43	10.53	25.913	26.9222	17.6385	8.28335	2.35423
1994	27	Poland	1.88925e+11	5.19088e+11	4.60841e+07	3804.03	12.52	25.9646	26.9753	17.646	8.24382	2.52733
1995	27	Poland	2.02058e+11	5.52444e+11	4.63873e+07	3687.44	13.61	26.0318	27.0376	17.6525	8.21269	2.6108
1996	27	Poland	2.14665e+11	5.92299e+11	4.6742e+07	4126.75	13.28	26.0923	27.1073	17.6602	8.32525	2.58626
1997	27	Poland	2.29876e+11	6.40529e+11	4.72618e+07	4066.43	18.55	26.1608	27.1856	17.6712	8.31052	2.92047
1998	27	Poland	2.41328e+11	6.95343e+11	4.79975e+07	3831.11	17.59	26.2094	27.2677	17.6867	8.25091	2.86733
1999	27	Poland	2.52246e+11	7.53425e+11	4.81183e+07	3956.77	19.82	26.2537	27.3479	17.6892	8.28318	2.98669
2000	27	Poland	2.62991e+11	8.1376e+11	4.89136e+07	3619.28	5.17	26.2954	27.4249	17.7056	8.19403	1.64287
2001	27	Poland	2.66161e+11	8.66011e+11	4.97488e+07	3446.03	8.89	26.3074	27.4872	17.7225	8.14498	2.18493
2002	27	Poland	2.70003e+11	9.14503e+11	4.9723e+07	3444.81	8.53	26.3217	27.5416	17.722	8.14462	2.14359
2003	27	Poland	2.79622e+11	9.65361e+11	5.02687e+07	3580.71	5.35	26.3567	27.5958	17.7329	8.18332	1.6771
2004	27	Poland	2.93982e+11	1.02418e+12	5.09777e+07	3692.28	2.18	26.4068	27.6549	17.7469	8.214	0.779325
2005	27	Poland	3.0441e+11	1.08394e+12	5.19583e+07	3671.79	1.69	26.4416	27.7116	17.766	8.20843	0.524729
2006	27	Poland	3.23261e+11	1.15374e+12	5.21443e+07	3843.56	6.37	26.5017	27.774	17.7695	8.25415	1.8516
2007	27	Poland	3.46542e+11	1.24007e+12	5.26667e+07	3826.12	37.47	26.5713	27.8462	17.7795	8.24961	3.62354
2008	27	Poland	3.60127e+11	1.32833e+12	5.39769e+07	3830.13	64.64	26.6097	27.9149	17.8041	8.25065	4.16883
2009	27	Poland	3.69614e+11	1.40533e+12	5.54132e+07	3708.68	79.31	26.6357	27.9713	17.8303	8.21843	4.37336
2010	27	Poland	3.83285e+11	1.48981e+12	5.66593e+07	3945.64	103.72	26.672	28.0297	17.8526	8.28037	4.64169
2011	27	Poland	4.02482e+11	1.58507e+12	5.76899e+07	3954.9	107.52	26.7209	28.0916	17.8706	8.28271	4.67768
2012	27	Poland	4.08768e+11	1.67664e+12	5.89541e+07	3765.94	139.31	26.7364	28.1478	17.8923	8.23375	4.9367
1990	28	Romania	8.49869e+10	2.6146e+11	2.58022e+07	2669.2	145.76	25.1658	26.2895	17.066	7.88953	4.98196
1991	28	Romania	7.40081e+10	2.71093e+11	2.62207e+07	2044.09	164.73	25.0274	26.3257	17.0821	7.62271	5.10431
1992	28	Romania	6.75196e+10	2.81782e+11	2.66161e+07	1916.49	134.49	24.9357	26.3644	17.097	7.55825	4.90149
1993	28	Romania	6.85519e+10	2.93359e+11	2.74748e+07	1832.44	36.85	24.9509	26.4047	17.1288	7.5134	3.60686
1994	28	Romania	7.12473e+10	3.07334e+11	2.84776e+07	1732.11	135.86	24.9894	26.4512	17.1646	7.4571	4.91162
1995	28	Romania	7.63331e+10	3.22274e+11	2.95711e+07	1843.52	171.62	25.0584	26.4987	17.2023	7.51943	5.14528
1996	28	Romania	7.92871e+10	3.37139e+11	3.07581e+07	1875.87	174.88	25.0963	26.5438	17.2417	7.53683	5.1641
1997	28	Romania	7.54685e+10	3.51341e+11	3.19469e+07	1785.91	239.1	25.047	26.585	17.2796	7.48768	5.47688
1998	28	Romania	7.38933e+10	3.64836e+11	3.18044e+07	1485.94	250.74	25.0259	26.6227	17.2751	7.3038	5.52442
1999	28	Romania	7.35966e+10	3.76682e+11	3.21449e+07	1352.56	240.05	25.0219	26.6547	17.2858	7.20975	5.48085
2000	28	Romania	7.53593e+10	3.91518e+11	3.23207e+07	1376.82	209.29	25.0455	26.6933	17.2912	7.22753	5.34372
2001	28	Romania	7.95734e+10	4.08706e+11	3.15365e+07	1507.44	208.05	25.0999	26.7363	17.2667	7.31817	5.33778
2002	28	Romania	8.36986e+10	4.26591e+11	2.85734e+07	1470.83	212.83	25.1505	26.7791	17.168	7.29358	5.36049
2003	28	Romania	8.83223e+10	4.45984e+11	2.84949e+07	1449.27	179.98	25.2043	26.8236	17.1652	7.27882	5.19285
2004	28	Romania	9.57049e+10	4.68771e+11	2.84229e+07	1466.77	222.69	25.2845	26.8734	17.1627	7.29082	5.40578
2005	28	Romania	9.96976e+10	4.92568e+11	2.77619e+07	1412.35	251.19	25.3254	26.9229	17.1392	7.25301	5.52621
2006	28	Romania	1.07729e+11	5.22705e+11	2.84518e+07	1447.06	227.47	25.4029	26.9823	17.1637	7.27729	5.42702
2007	28	Romania	1.15123e+11	5.60888e+11	2.8312e+07	1428.2	233.92	25.4693	27.0528	17.1588	7.26417	5.45498
2008	28	Romania	1.24861e+11	6.03478e+11	2.79697e+07	1393.34	276.82	25.5505	27.126	17.1466	7.23946	5.62337
2009	28	Romania	1.16038e+11	6.35697e+11	2.79063e+07	1133.59	271.54	25.4772	27.178	17.1444	7.03314	5.60411
2010	28	Romania	1.15111e+11	6.67418e+11	2.81789e+07	1099.84	316.08	25.4692	27.2267	17.1541	7.00292	5.756
2011	28	Romania	1.16327e+11	6.99762e+11	2.81082e+07	1174.24	336.61	25.4797	27.274	17.1516	7.06838	5.81892
2012	28	Romania	1.17073e+11	7.30563e+11	2.85814e+07	1184.21	276.69	25.4861	27.3171	17.1683	7.07683	5.6229
1990	29	Russian Federation	8.43065e+11	1.04486e+13	1.87276e+08	35929.4	2857.82	27.4603	29.9775	19.0481	10.4893	7.95781
1991	29	Russian Federation	8.00516e+11	1.09239e+13	1.88175e+08	33449.4	2838.61	27.4085	30.022	19.0529	10.4178	7.95107
1992	29	Russian Federation	6.84192e+11	11223839819586	1.88913e+08	31140.7	2975.7	27.2515	30.0491	19.0568	10.3463	7.99823
1993	29	Russian Federation	6.24883e+11	1.14356e+13	1.86707e+08	28991.2	1593.28	27.1608	30.0678	19.045	10.2747	7.37355
1994	29	Russian Federation	5.46337e+11	1.15813e+13	1.83861e+08	26466.6	2759.14	27.0265	30.0804	19.0297	10.1836	7.92267
1995	29	Russian Federation	5.23699e+11	1.17112e+13	1.87661e+08	25160.2	2780.98	26.9842	30.0916	19.0502	10.133	7.93056
1996	29	Russian Federation	5.04846e+11	1.18229e+13	1.904e+08	23263.5	2659.2	26.9475	30.1011	19.0646	10.0546	7.88578
1997	29	Russian Federation	5.11914e+11	1.19301e+13	1.91573e+08	21708.9	2684.56	26.9614	30.1101	19.0708	9.98548	7.89527
1998	29	Russian Federation	4.84782e+11	1.19888e+13	1.94724e+08	21630	2638.99	26.907	30.115	19.0871	9.98184	7.87815
1999	29	Russian Federation	5.15808e+11	12043695223891	2.14169e+08	22513.7	2821.29	26.969	30.1196	19.1823	10.0219	7.94495
2000	29	Russian Federation	5.67389e+11	1.21398e+13	2.21414e+08	23153.1	2986.26	27.0643	30.1275	19.2155	10.0499	8.00178
2001	29	Russian Federation	5.9628e+11	1.2252e+13	2.18532e+08	22568.6	3137.88	27.114	30.1367	19.2024	10.0243	8.0513
2002	29	Russian Federation	6.24566e+11	1.23612e+13	2.22835e+08	23549.2	3113.4	27.1603	30.1456	19.2219	10.0668	8.04347
2003	29	Russian Federation	6.70133e+11	1.24861e+13	2.28767e+08	24303.3	3092.16	27.2307	30.1556	19.2482	10.0984	8.03663
2004	29	Russian Federation	7.18222e+11	1.26262e+13	2.32706e+08	24892.2	3252.5	27.3	30.1668	19.2653	10.1223	8.08718
2005	29	Russian Federation	7.64017e+11	1.27796e+13	2.35865e+08	24681.4	3212.34	27.3619	30.1789	19.2788	10.1138	8.07475
2006	29	Russian Federation	8.26311e+11	1.29601e+13	2.3806e+08	25775.9	3271.98	27.4402	30.1929	19.288	10.1572	8.09315
2007	29	Russian Federation	8.96837e+11	1.31804e+13	2.43105e+08	25712.6	3342	27.5221	30.2097	19.309	10.1547	8.11432
2008	29	Russian Federation	9.43903e+11	1.34238e+13	2.45882e+08	26301.5	3250.26	27.5733	30.228	19.3204	10.1774	8.08649
2009	29	Russian Federation	8.70081e+11	1.35674e+13	2.47016e+08	23464.8	3344.01	27.4919	30.2387	19.325	10.0633	8.11493
2010	29	Russian Federation	9.09267e+11	1.37519e+13	2.47527e+08	26694	3333.74	27.5359	30.2522	19.327	10.1922	8.11185
2011	29	Russian Federation	9.4804e+11	13975177797077	2.52801e+08	27159.8	3254.59	27.5777	30.2683	19.3481	10.2095	8.08782
2012	29	Russian Federation	9.80326e+11	1.42054e+13	2.56761e+08	28185.8	3336.46	27.6112	30.2846	19.3637	10.2466	8.11267
1990	30	Ukraine	1.37033e+11	3.2404e+12	6.40455e+07	8716.68	809.42	25.6435	28.8067	17.9751	9.07299	6.69632
1991	30	Ukraine	1.25507e+11	3.30411e+12	6.49718e+07	8217.12	815.87	25.5556	28.8262	17.9895	9.01398	6.70426
1992	30	Ukraine	1.13334e+11	3358269468463	6.60778e+07	7746.19	827.17	25.4536	28.8424	18.0063	8.95496	6.71801
1993	30	Ukraine	9.72112e+10	3.39589e+12	6.71877e+07	7302.25	785.23	25.3002	28.8536	18.023	8.89594	6.66598
1994	30	Ukraine	7.49168e+10	3.41808e+12	6.80126e+07	6168.32	835.2	25.0396	28.8601	18.0352	8.72718	6.72767
1995	30	Ukraine	6.57769e+10	3.43343e+12	6.85136e+07	6093.78	825.19	24.9095	28.8646	18.0425	8.71502	6.71561
1996	30	Ukraine	5.91992e+10	3.4453e+12	6.86919e+07	5452.13	910.19	24.8042	28.868	18.0451	8.60376	6.81365
1997	30	Ukraine	5.74233e+10	3.45742e+12	6.86932e+07	5130.44	923.12	24.7737	28.8715	18.0452	8.54295	6.82776
1998	30	Ukraine	5.63322e+10	3.46985e+12	6.88748e+07	4920.35	930.4	24.7545	28.8751	18.0478	8.50113	6.83561
1999	30	Ukraine	5.62195e+10	3.4823e+12	6.89236e+07	4885.22	868.37	24.7525	28.8787	18.0485	8.49397	6.76662
2000	30	Ukraine	5.95365e+10	3.49625e+12	6.89131e+07	4873.83	876.94	24.8099	28.8827	18.0484	8.49164	6.77644
2001	30	Ukraine	6.50139e+10	3.51348e+12	6.86235e+07	4744.19	896.87	24.8979	28.8876	18.0441	8.46468	6.79891
2002	30	Ukraine	6.83946e+10	3.53044e+12	6.91503e+07	4932.29	889.34	24.9486	28.8924	18.0518	8.50356	6.79048
2003	30	Ukraine	7.48237e+10	3.54943e+12	6.9403e+07	5366.36	915.18	25.0384	28.8978	18.0554	8.58791	6.81912
2004	30	Ukraine	8.38773e+10	3.56936e+12	7.00049e+07	5252.51	1001.78	25.1526	28.9034	18.0641	8.56646	6.90953
2005	30	Ukraine	8.6142e+10	3.58881e+12	7.11837e+07	5235.11	1005.11	25.1793	28.9088	18.0808	8.56314	6.91285
2006	30	Ukraine	9.24304e+10	3.61206e+12	7.13387e+07	4717.27	1018.56	25.2497	28.9153	18.0829	8.45899	6.92615
2007	30	Ukraine	9.97324e+10	3.64146e+12	7.14523e+07	5231.63	1020.99	25.3258	28.9234	18.0845	8.56248	6.92853
2008	30	Ukraine	1.02026e+11	3.67139e+12	7.15343e+07	5091.23	1012.32	25.3485	28.9316	18.0857	8.53527	6.92
2009	30	Ukraine	8.69263e+10	3.68414e+12	7.1663e+07	3531.1	948.51	25.1883	28.9351	18.0875	8.16936	6.85489
2010	30	Ukraine	9.05773e+10	3.69872e+12	7.1944e+07	4018.42	1030.47	25.2295	28.939	18.0914	8.29864	6.93777
2011	30	Ukraine	9.52873e+10	3.71651e+12	7.27447e+07	4349.85	1010.19	25.2802	28.9438	18.1025	8.3779	6.91789
2012	30	Ukraine	9.54778e+10	3.73308e+12	7.36055e+07	4049.12	997.24	25.2822	28.9483	18.1142	8.30625	6.90499
1990	31	Argentina	1.28264e+11	2.26712e+11	2.93144e+07	1603.09	270.99	25.5774	26.1469	17.1936	7.37969	5.60208
1991	31	Argentina	1.44515e+11	2.49957e+11	2.98559e+07	1708.44	263.21	25.6966	26.2446	17.2119	7.44334	5.57295
1992	31	Argentina	1.61771e+11	2.8079e+11	3.04638e+07	1756.97	290.24	25.8094	26.3609	17.2321	7.47135	5.67071
1993	31	Argentina	1.71327e+11	3.15824e+11	3.12204e+07	1867.14	103.14	25.8668	26.4785	17.2566	7.53216	4.63609
1994	31	Argentina	1.81326e+11	3.55648e+11	3.2035e+07	1865.89	377.11	25.9236	26.5972	17.2823	7.53149	5.93254
1995	31	Argentina	1.76167e+11	3.90261e+11	3.31185e+07	1946.57	365.19	25.8947	26.6901	17.3156	7.57382	5.90042
1996	31	Argentina	1.85903e+11	4.27949e+11	3.37286e+07	2063.48	330.86	25.9485	26.7823	17.3339	7.63215	5.8017
1997	31	Argentina	2.00982e+11	4.72293e+11	3.43827e+07	2071.77	392.22	26.0265	26.8809	17.3531	7.63616	5.97182
1998	31	Argentina	2.0872e+11	5.1954e+11	3.49668e+07	2192.95	382.35	26.0643	26.9762	17.3699	7.693	5.94634
1999	31	Argentina	2.01654e+11	5.60829e+11	3.56132e+07	2284.34	319.88	26.0298	27.0527	17.3882	7.73383	5.76795
2000	31	Argentina	2.00063e+11	5.99308e+11	3.62701e+07	2296.65	372.11	26.0219	27.119	17.4065	7.73921	5.91919
2001	31	Argentina	1.91242e+11	6.31761e+11	3.74418e+07	2144.17	468.22	25.9768	27.1718	17.4383	7.67051	6.14894
2002	31	Argentina	1.70407e+11	6.52386e+11	3.86342e+07	2028.18	453.68	25.8615	27.2039	17.4696	7.61489	6.11739
2003	31	Argentina	1.85466e+11	6.80882e+11	3.98594e+07	2213.43	449.44	25.9461	27.2467	17.5009	7.7023	6.108
2004	31	Argentina	2.02213e+11	7.19189e+11	4.35901e+07	2368.69	412.03	26.0326	27.3014	17.5903	7.77009	6.0211
2005	31	Argentina	2.20814e+11	7.61314e+11	4.48472e+07	2653.74	438.14	26.1206	27.3583	17.6188	7.88373	6.08254
2006	31	Argentina	2.39368e+11	8.10875e+11	4.56273e+07	2815.07	489.04	26.2013	27.4214	17.636	7.94274	6.19244
2007	31	Argentina	2.58436e+11	8.6806e+11	4.62216e+07	2916.2	429.8	26.2779	27.4895	17.649	7.97804	6.06332
2008	31	Argentina	2.66382e+11	9.29082e+11	4.68324e+07	3063.58	423.43	26.3082	27.5575	17.6621	8.02734	6.04839
2009	31	Argentina	2.66516e+11	9.76205e+11	4.74362e+07	2964.42	464.55	26.3087	27.6069	17.6749	7.99444	6.14107
2010	31	Argentina	2.91705e+11	1.04033e+12	4.77076e+07	3083.46	453.77	26.399	27.6706	17.6806	8.03381	6.11759
2011	31	Argentina	3.16169e+11	1.11627e+12	4.88291e+07	3243.85	431	26.4795	27.741	17.7038	8.08452	6.06611
2012	31	Argentina	3.18704e+11	1.18177e+12	4.99528e+07	3258.93	406.14	26.4875	27.798	17.7266	8.08915	6.0067
1990	32	Bolivia	5.66525e+09	9.20724e+09	5.05879e+06	79.34	13.25	22.4576	22.9433	15.4366	4.37374	2.584
1991	32	Bolivia	5.96361e+09	1.01152e+10	5.28033e+06	76.39	14.73	22.5089	23.0373	15.4795	4.33585	2.68989
1992	32	Bolivia	6.0618e+09	1.10715e+10	5.51626e+06	83.66	14.33	22.5253	23.1276	15.5232	4.42676	2.66236
1993	32	Bolivia	6.32059e+09	1.20271e+10	5.77563e+06	82.51	1.86	22.5671	23.2104	15.5692	4.41292	0.620576
1994	32	Bolivia	6.61559e+09	1.28814e+10	6.04194e+06	93.98	14.3	22.6127	23.279	15.6142	4.54308	2.66026
1995	32	Bolivia	6.92509e+09	1.38408e+10	6.33302e+06	109.72	13.6	22.6584	23.3509	15.6613	4.69793	2.61007
1996	32	Bolivia	7.22712e+09	1.49805e+10	6.64577e+06	105.8	15.42	22.7011	23.43	15.7095	4.66155	2.73567
1997	32	Bolivia	7.58516e+09	1.64648e+10	6.975e+06	119.04	16.42	22.7495	23.5245	15.7578	4.77946	2.7985
1998	32	Bolivia	7.96665e+09	1.83723e+10	7.18776e+06	109.82	15.81	22.7985	23.6341	15.7879	4.69884	2.76064
1999	32	Bolivia	8.00066e+09	1.99219e+10	7.40683e+06	122.45	18.72	22.8028	23.7151	15.8179	4.8077	2.92959
2000	32	Bolivia	8.2013e+09	2.13571e+10	7.63162e+06	141.39	20.53	22.8276	23.7847	15.8478	4.95152	3.02189
2001	32	Bolivia	8.33939e+09	2.25416e+10	7.86248e+06	122.43	22.38	22.8443	23.8386	15.8776	4.80754	3.10817
2002	32	Bolivia	8.54667e+09	2.39377e+10	8.11279e+06	134.23	22.77	22.8688	23.8987	15.909	4.89955	3.12544
2003	32	Bolivia	8.7784e+09	2.51548e+10	8.35917e+06	177.63	20.49	22.8956	23.9483	15.9389	5.1797	3.01994
2004	32	Bolivia	9.14475e+09	2.62276e+10	8.61203e+06	180.23	21.89	22.9364	23.9901	15.9687	5.19423	3.08603
2005	32	Bolivia	9.54908e+09	2.75887e+10	8.87141e+06	177.3	20	22.9797	24.0407	15.9983	5.17784	2.99573
2006	32	Bolivia	1.00071e+10	2.88805e+10	9.11665e+06	185.73	21.78	23.0266	24.0864	16.0256	5.22429	3.08099
2007	32	Bolivia	1.04639e+10	3.03152e+10	9.37989e+06	212.07	23.31	23.0712	24.1349	16.0541	5.35692	3.14888
2008	32	Bolivia	1.11073e+10	3.21703e+10	9.62276e+06	217.3	23.15	23.1309	24.1943	16.0796	5.38128	3.14199
2009	32	Bolivia	1.14802e+10	3.40975e+10	9.90005e+06	215.85	22.83	23.1639	24.2525	16.1081	5.37458	3.12808
2010	32	Bolivia	1.19539e+10	3.61623e+10	1.01725e+07	220.27	22.63	23.2043	24.3113	16.1352	5.39485	3.11928
2011	32	Bolivia	1.2576e+10	3.8761e+10	1.04957e+07	217.4	24.2	23.2551	24.3807	16.1665	5.38174	3.18635
2012	32	Bolivia	1.32202e+10	4.11879e+10	1.08323e+07	277.15	15.38	23.305	24.4414	16.198	5.62456	2.73307
1990	33	Brazil	5.98822e+11	1.41111e+12	9.40409e+07	3482.42	2271.89	27.1182	27.9754	18.3592	8.15548	7.72837
1991	33	Brazil	6.07875e+11	1.52625e+12	1.0132e+08	3597.69	2398.22	27.1332	28.0538	18.4338	8.18805	7.78248
1992	33	Brazil	6.05037e+11	1.63377e+12	1.09035e+08	3639.15	2438.16	27.1286	28.1219	18.5072	8.19951	7.799
1993	33	Brazil	6.33263e+11	1.74808e+12	1.13157e+08	3769.14	1241.26	27.1742	28.1895	18.5443	8.2346	7.12388
1994	33	Brazil	6.67045e+11	1.8787e+12	1.18036e+08	3972.93	2647.79	27.2261	28.2616	18.5865	8.28726	7.88148
1995	33	Brazil	6.96506e+11	2.01884e+12	1.23228e+08	4225.12	2795.22	27.2693	28.3335	18.6295	8.3488	7.93567
1996	33	Brazil	7.1176e+11	2.16067e+12	1.24812e+08	4502.19	2951.17	27.291	28.4014	18.6423	8.41232	7.98996
1997	33	Brazil	7.35877e+11	2.31444e+12	1.31566e+08	4791.4	3064.89	27.3243	28.4702	18.695	8.47458	8.02777
1998	33	Brazil	7.38488e+11	2467955096532	1.37293e+08	4925.89	3185.44	27.3279	28.5344	18.7376	8.50226	8.06635
1999	33	Brazil	7.4211e+11	2.60785e+12	1.44784e+08	5031.88	3226.54	27.3328	28.5895	18.7908	8.52355	8.07917
2000	33	Brazil	7.74637e+11	2.7608e+12	1.50268e+08	5181.88	3351.38	27.3757	28.6465	18.8279	8.55292	8.11713
2001	33	Brazil	7.84544e+11	2.90898e+12	1.55329e+08	5338.29	3110.37	27.3884	28.6988	18.8611	8.58266	8.0425
2002	33	Brazil	8.08643e+11	3.05488e+12	1.63525e+08	5299.89	3253.97	27.4186	28.7478	18.9125	8.57544	8.08763
2003	33	Brazil	8.18535e+11	3.19511e+12	1.70417e+08	5185.93	3454.94	27.4308	28.7926	18.9538	8.5537	8.14756
2004	33	Brazil	8.64869e+11	3.34711e+12	1.79084e+08	5440.16	3554.32	27.4858	28.8391	19.0034	8.60156	8.17592
2005	33	Brazil	8.92103e+11	3.50267e+12	1.88356e+08	5571.76	3705.78	27.5168	28.8845	19.0538	8.62547	8.21765
2006	33	Brazil	9.27781e+11	3.66768e+12	1.94152e+08	5652.8	3848.51	27.5561	28.9306	19.0842	8.63991	8.25544
2007	33	Brazil	9.83502e+11	3.85253e+12	1.99796e+08	5916.73	4097.49	27.6144	28.9798	19.1128	8.68554	8.31813
2008	33	Brazil	1.03287e+12	4.06084e+12	2.07369e+08	6386.86	4087.53	27.6634	29.0324	19.15	8.762	8.3157
2009	33	Brazil	1.03043e+12	4.26525e+12	2.14944e+08	6118.45	4272.72	27.661	29.0815	19.1859	8.71906	8.36001
2010	33	Brazil	1.10845e+12	4.50602e+12	2.23164e+08	6977.79	4484.53	27.734	29.1364	19.2234	8.85049	8.40839
2011	33	Brazil	1.15187e+12	4.76264e+12	2.32276e+08	7155.28	4737.92	27.7724	29.1918	19.2634	8.87561	8.46335
2012	33	Brazil	1.17217e+12	5.01776e+12	2.42012e+08	7639	4456.46	27.7899	29.244	19.3045	8.94102	8.40211
1990	34	Chile	5.44591e+10	1.04017e+11	1.1209e+07	460.89	133.31	24.7207	25.3678	16.2322	6.13316	4.89268
1991	34	Chile	5.87995e+10	1.13142e+11	1.1479e+07	441.89	146.42	24.7974	25.4519	16.256	6.09106	4.98648
1992	34	Chile	6.60188e+10	1.24255e+11	1.20459e+07	458.65	189.38	24.9132	25.5456	16.3042	6.12829	5.24376
1993	34	Chile	7.06311e+10	1.37713e+11	1.26817e+07	495.52	193.34	24.9807	25.6484	16.3557	6.20561	5.26445
1994	34	Chile	7.46628e+10	1.51275e+11	1.29939e+07	549.91	191.81	25.0362	25.7424	16.38	6.30975	5.25651
1995	34	Chile	8.25976e+10	1.69477e+11	1.30957e+07	588.1	221.65	25.1372	25.856	16.3878	6.3769	5.4011
1996	34	Chile	8.8721e+10	1.88935e+11	1.33118e+07	662.78	210.09	25.2088	25.9647	16.4042	6.49644	5.34754
1997	34	Chile	9.45815e+10	2.10215e+11	1.37185e+07	777.03	209.33	25.2727	26.0714	16.4343	6.65548	5.34391
1998	34	Chile	9.76373e+10	2.31953e+11	1.40826e+07	791.94	172.91	25.3045	26.1698	16.4604	6.67449	5.15277
1999	34	Chile	9.68945e+10	2.49316e+11	1.44096e+07	870.87	148.19	25.2969	26.242	16.4834	6.76949	4.9985
2000	34	Chile	1.01251e+11	2.69202e+11	1.46195e+07	807.02	213.14	25.3409	26.3187	16.4979	6.69335	5.36195
2001	34	Chile	1.04641e+11	2.89017e+11	1.48871e+07	806.47	240.88	25.3738	26.3898	16.516	6.69267	5.4843
2002	34	Chile	1.06908e+11	3.09286e+11	1.52511e+07	824.49	250.22	25.3952	26.4575	16.5402	6.71477	5.52234
2003	34	Chile	1.11138e+11	3.31319e+11	1.58938e+07	897.1	241.66	25.434	26.5263	16.5814	6.79917	5.48753
2004	34	Chile	1.17852e+11	3.55264e+11	1.65929e+07	973.05	244.87	25.4927	26.5961	16.6245	6.88044	5.50073
2005	34	Chile	1.24404e+11	3.84247e+11	1.73172e+07	993.64	287.44	25.5468	26.6746	16.6672	6.90137	5.66101
2006	34	Chile	1.29884e+11	4.1535e+11	1.79178e+07	1006.17	309.17	25.5899	26.7524	16.7013	6.91391	5.73389
2007	34	Chile	1.36587e+11	4.4914e+11	1.85341e+07	1043.73	258.63	25.6402	26.8306	16.7351	6.95056	5.5554
2008	34	Chile	1.41084e+11	4.8925e+11	1.93996e+07	1081.04	270.71	25.6726	26.9161	16.7808	6.98568	5.60105
2009	34	Chile	1.39622e+11	5.19944e+11	1.98095e+07	1058.45	291.51	25.6622	26.977	16.8017	6.96456	5.67507
2010	34	Chile	1.47655e+11	5.59475e+11	2.11705e+07	1083.6	238.18	25.7181	27.0503	16.8681	6.98804	5.47303
2011	34	Chile	1.56278e+11	6.04846e+11	2.21715e+07	1161.81	240.91	25.7749	27.1282	16.9143	7.05773	5.48442
2012	34	Chile	1.64806e+11	6.55847e+11	2.27273e+07	1177.49	241.15	25.828	27.2092	16.9391	7.07114	5.48542
1990	35	Colombia	9.43705e+10	2.13666e+11	2.03282e+07	602.8	287.04	25.2705	26.0877	16.8275	6.40159	5.65962
1991	35	Colombia	9.65195e+10	2.28187e+11	2.11219e+07	679.06	287.46	25.293	26.1534	16.8658	6.52071	5.66108
1992	35	Colombia	1.01377e+11	2.45472e+11	2.19025e+07	741.69	234.45	25.3421	26.2264	16.9021	6.60893	5.45724
1993	35	Colombia	1.03775e+11	2.68325e+11	2.27565e+07	771.5	228.73	25.3655	26.3155	16.9404	6.64834	5.43254
1994	35	Colombia	1.09831e+11	2.9735e+11	2.42186e+07	764.45	335.42	25.4222	26.4182	17.0026	6.63916	5.81538
1995	35	Colombia	1.15545e+11	3.28136e+11	2.5815e+07	760.16	334.33	25.4729	26.5167	17.0665	6.63353	5.81213
1996	35	Colombia	1.17921e+11	3.55222e+11	2.73396e+07	820.5	368.99	25.4933	26.596	17.1238	6.70991	5.91077
1997	35	Colombia	1.21966e+11	3.82133e+11	2.89528e+07	901.92	325.64	25.527	26.669	17.1812	6.80453	5.78579
1998	35	Colombia	1.22661e+11	4.07346e+11	3.06488e+07	923.4	316.24	25.5327	26.7329	17.2381	6.82806	5.7565
1999	35	Colombia	1.17504e+11	4.22811e+11	3.24629e+07	832.9	346.31	25.4897	26.7702	17.2956	6.72491	5.84733
2000	35	Colombia	1.22698e+11	4.406e+11	3.42849e+07	848.86	329.19	25.533	26.8114	17.3502	6.74389	5.79664
2001	35	Colombia	1.24756e+11	4.59889e+11	3.59693e+07	839.24	329.83	25.5496	26.8543	17.3982	6.7325	5.79858
2002	35	Colombia	1.2788e+11	4.81119e+11	3.77295e+07	815.15	345	25.5744	26.8994	17.446	6.70337	5.84354
2003	35	Colombia	1.32891e+11	5.04761e+11	3.94669e+07	834.46	363.88	25.6128	26.9474	17.491	6.72678	5.89682
2004	35	Colombia	1.39978e+11	5.31046e+11	3.92661e+07	818.67	397.03	25.6648	26.9981	17.4859	6.70768	5.98401
2005	35	Colombia	1.46566e+11	5.60683e+11	3.99937e+07	874.85	393.58	25.7107	27.0524	17.5042	6.77405	5.97528
2006	35	Colombia	1.56383e+11	5.96007e+11	4.08306e+07	898.73	419.49	25.7756	27.1135	17.5249	6.80098	6.03904
2007	35	Colombia	1.67174e+11	6.35869e+11	4.2522e+07	874.61	437.8	25.8423	27.1783	17.5655	6.77378	6.08176
2008	35	Colombia	1.73103e+11	6.79322e+11	4.52564e+07	879.47	453.74	25.8772	27.2444	17.6279	6.77932	6.11752
2009	35	Colombia	1.75962e+11	7.21068e+11	4.96198e+07	940.17	398.88	25.8935	27.304	17.7199	6.84606	5.98866
2010	35	Colombia	1.82951e+11	7.66029e+11	5.27972e+07	980.75	392.78	25.9325	27.3645	17.782	6.88832	5.97325
2011	35	Colombia	1.95007e+11	8.19293e+11	5.47955e+07	1035.81	470.34	25.9963	27.4317	17.8191	6.94294	6.15346
2012	35	Colombia	2.02893e+11	8.75063e+11	5.68291e+07	1075.99	469.3	26.0359	27.4976	17.8556	6.981	6.15124
1990	36	Mexico	5.61726e+11	1.60467e+12	5.33854e+07	4337.63	319	27.0543	28.1039	17.793	8.37508	5.76519
1991	36	Mexico	5.85443e+11	1.72133e+12	5.59932e+07	4654.03	314.95	27.0956	28.1741	17.8407	8.44549	5.75241
1992	36	Mexico	6.06687e+11	1.85354e+12	5.93185e+07	4710.77	362.95	27.1313	28.2481	17.8984	8.45761	5.89427
1993	36	Mexico	6.31327e+11	1.9698e+12	6.28078e+07	4831.73	312.95	27.1711	28.309	17.9556	8.48296	5.74604
1994	36	Mexico	6.61172e+11	2.10182e+12	6.54667e+07	5109.87	239.65	27.2173	28.3738	17.9971	8.53893	5.47918
1995	36	Mexico	6.23097e+11	2.20488e+12	6.84242e+07	4895.06	367.8	27.158	28.4217	18.0412	8.49598	5.90754
1996	36	Mexico	6.59703e+11	2.32676e+12	7.09994e+07	5072.85	408.19	27.2151	28.4755	18.0782	8.53166	6.01173
1997	36	Mexico	7.05637e+11	2.46519e+12	7.53475e+07	5259.06	386.95	27.2824	28.5333	18.1376	8.56771	5.9583
1998	36	Mexico	7.38815e+11	2.61636e+12	7.78046e+07	5596.65	348.92	27.3283	28.5928	18.1697	8.62992	5.85484
1999	36	Mexico	7.5852e+11	2.7769e+12	7.94866e+07	5643.62	413.66	27.3546	28.6524	18.1911	8.63828	6.02504
2000	36	Mexico	7.98694e+11	2.95105e+12	8.19604e+07	5883.16	497.79	27.4062	28.7132	18.2217	8.67985	6.21018
2001	36	Mexico	7.93858e+11	3.11505e+12	8.39803e+07	5866.36	459.65	27.4002	28.7673	18.2461	8.67699	6.13047
2002	36	Mexico	7.94906e+11	3.2815e+12	8.70056e+07	5919.57	426.02	27.4015	28.8193	18.2815	8.68602	6.05449
2003	36	Mexico	8.06215e+11	3.45372e+12	8.90646e+07	6065.81	387.08	27.4156	28.8705	18.3049	8.71042	5.95863
2004	36	Mexico	8.40847e+11	3.64066e+12	9.43754e+07	6045.48	426.53	27.4577	28.9232	18.3628	8.70707	6.05568
2005	36	Mexico	8.66346e+11	3.83361e+12	9.76209e+07	6231.86	477.79	27.4876	28.9748	18.3966	8.73743	6.16917
2006	36	Mexico	9.09183e+11	4.04792e+12	1.02161e+08	6449.8	492.31	27.5358	29.0292	18.4421	8.7718	6.19911
2007	36	Mexico	9.38503e+11	4.27017e+12	1.05771e+08	6701.29	463.87	27.5676	29.0827	18.4768	8.81006	6.1396
2008	36	Mexico	9.51454e+11	4.50616e+12	1.09745e+08	6704.29	570.6	27.5813	29.1365	18.5137	8.8105	6.34669
2009	36	Mexico	9.0632e+11	4.71069e+12	1.11272e+08	6498.69	455.7	27.5327	29.1809	18.5275	8.77936	6.12183
2010	36	Mexico	9.5344e+11	4.92448e+12	1.16742e+08	6777.22	515.63	27.5833	29.2252	18.5755	8.82132	6.24539
2011	36	Mexico	9.90811e+11	5.14985e+12	1.19742e+08	7220.84	541.97	27.6218	29.27	18.6008	8.88473	6.29521
2012	36	Mexico	1.03083e+12	5.38844e+12	1.27089e+08	7045.68	707.94	27.6614	29.3153	18.6604	8.86017	6.56236
1990	37	Peru	4.14424e+10	7.86866e+10	1.58937e+07	275.68	109.27	24.4476	25.0887	16.5814	5.61924	4.69382
1991	37	Peru	4.23621e+10	8.55857e+10	1.61419e+07	261.74	120.07	24.4695	25.1728	16.5969	5.56735	4.78807
1992	37	Peru	4.21331e+10	9.25754e+10	1.72416e+07	274.5	101.55	24.4641	25.2513	16.6628	5.61495	4.62055
1993	37	Peru	4.43424e+10	1.00365e+11	1.83552e+07	306.35	91.07	24.5152	25.3321	16.7254	5.72473	4.51163
1994	37	Peru	4.98001e+10	1.10697e+11	1.95205e+07	320.82	131.5	24.6313	25.4301	16.787	5.77088	4.87901
1995	37	Peru	5.34911e+10	1.2299e+11	2.08552e+07	341.62	132.41	24.7028	25.5354	16.8531	5.8337	4.8859
1996	37	Peru	5.49884e+10	1.34729e+11	2.24119e+07	365.78	137.81	24.7304	25.6265	16.9251	5.90203	4.92588
1997	37	Peru	5.85499e+10	1.48215e+11	2.40142e+07	351.03	135.08	24.7931	25.7219	16.9942	5.86087	4.90587
1998	37	Peru	5.83205e+10	1.61688e+11	2.5381e+07	362.42	140.65	24.7892	25.8089	17.0495	5.8928	4.94627
1999	37	Peru	5.91923e+10	1.73304e+11	2.69357e+07	364.45	148.57	24.8041	25.8783	17.109	5.89839	5.00106
2000	37	Peru	6.07872e+10	1.84602e+11	2.73055e+07	363.83	164.9	24.8306	25.9415	17.1226	5.89669	5.10534
2001	37	Peru	6.11627e+10	1.95168e+11	2.95983e+07	355.88	181.88	24.8368	25.9971	17.2032	5.87459	5.20335
2002	37	Peru	6.44984e+10	2.06207e+11	2.98414e+07	362.47	183.66	24.8899	26.0521	17.2114	5.89294	5.21309
2003	37	Peru	6.71847e+10	2.18085e+11	3.01073e+07	367.33	187.88	24.9307	26.1082	17.2203	5.90626	5.2358
2004	37	Peru	7.05159e+10	2.29881e+11	3.1176e+07	407.25	175.39	24.9791	26.1608	17.2552	6.00943	5.16701
2005	37	Peru	7.49479e+10	2.42037e+11	3.22916e+07	436.47	182.56	25.0401	26.2124	17.2903	6.07872	5.20708
2006	37	Peru	8.05906e+10	2.58413e+11	3.32879e+07	479.6	197.21	25.1126	26.2778	17.3207	6.17295	5.28427
2007	37	Peru	8.74557e+10	2.79274e+11	3.58009e+07	489.22	195.74	25.1944	26.3555	17.3935	6.19281	5.27679
2008	37	Peru	9.54519e+10	3.06414e+11	3.65172e+07	588.59	191.71	25.2819	26.4482	17.4133	6.37773	5.25598
2009	37	Peru	9.64534e+10	3.27226e+11	3.71902e+07	554.01	194.14	25.2923	26.5139	17.4316	6.31718	5.26858
2010	37	Peru	1.04604e+11	3.56116e+11	3.75646e+07	680.77	200.09	25.3735	26.5985	17.4416	6.52322	5.29877
2011	37	Peru	1.11354e+11	3.88727e+11	3.87783e+07	707.89	157.73	25.436	26.6861	17.4734	6.56229	5.06088
2012	37	Peru	1.1798e+11	4.24653e+11	3.99684e+07	749.09	343.98	25.4938	26.7745	17.5036	6.61886	5.84058
1990	38	Venezuela, RB	1.04316e+11	1.16292e+11	1.15326e+07	1706.02	380.85	25.3707	25.4794	16.2607	7.44192	5.94241
1991	38	Venezuela, RB	1.14465e+11	1.3018e+11	1.22906e+07	1751.71	459.42	25.4635	25.5922	16.3243	7.46835	6.12996
1992	38	Venezuela, RB	1.21402e+11	1.49373e+11	1.27084e+07	1735.14	482.66	25.5224	25.7297	16.3578	7.45884	6.17931
1993	38	Venezuela, RB	1.21737e+11	1.64981e+11	1.29517e+07	1807.41	261.82	25.5251	25.8291	16.3767	7.49965	5.56766
1994	38	Venezuela, RB	1.18877e+11	1.76012e+11	1.38485e+07	1914.22	522.55	25.5014	25.8938	16.4437	7.55707	6.25872
1995	38	Venezuela, RB	1.23574e+11	1.91069e+11	1.50956e+07	1945.16	524.69	25.5401	25.9759	16.5299	7.5731	6.26281
1996	38	Venezuela, RB	1.2333e+11	2.04464e+11	1.61527e+07	2025.71	550.67	25.5381	26.0437	16.5976	7.61368	6.31114
1997	38	Venezuela, RB	1.31187e+11	2.32324e+11	1.71832e+07	2082.65	579.04	25.5999	26.1714	16.6594	7.6414	6.36137
1998	38	Venezuela, RB	1.31573e+11	2.61397e+11	1.8187e+07	2268.59	585.3	25.6028	26.2893	16.7162	7.72691	6.37212
1999	38	Venezuela, RB	1.23717e+11	2.87386e+11	1.9139e+07	2034.07	612.93	25.5413	26.3841	16.7672	7.61779	6.41825
2000	38	Venezuela, RB	1.28279e+11	3.15118e+11	1.98212e+07	2134.58	634.33	25.5775	26.4762	16.8023	7.66603	6.45257
2001	38	Venezuela, RB	1.32633e+11	3.46614e+11	2.13061e+07	2412.26	618.28	25.6108	26.5715	16.8745	7.78832	6.42694
2002	38	Venezuela, RB	1.20887e+11	3.67405e+11	2.27287e+07	2334.28	600.07	25.5181	26.6297	16.9391	7.75546	6.39705
2003	38	Venezuela, RB	1.11512e+11	3.80815e+11	2.34173e+07	2109.65	605.36	25.4374	26.6656	16.969	7.65428	6.40582
2004	38	Venezuela, RB	1.31904e+11	4.06473e+11	2.41558e+07	2243.14	693.19	25.6053	26.7308	17	7.71563	6.5413
2005	38	Venezuela, RB	1.45513e+11	4.39947e+11	2.48693e+07	2242.05	762.5	25.7035	26.8099	17.0291	7.71515	6.6366
2006	38	Venezuela, RB	1.59879e+11	4.85559e+11	2.55872e+07	2447.88	799.42	25.7977	26.9086	17.0576	7.80298	6.68389
2007	38	Venezuela, RB	1.73874e+11	5.44016e+11	2.64419e+07	2119.66	810.89	25.8816	27.0222	17.0905	7.65901	6.69813
2008	38	Venezuela, RB	1.83051e+11	6.03755e+11	2.77015e+07	2292.75	845.59	25.933	27.1264	17.137	7.73751	6.74003
2009	38	Venezuela, RB	1.77189e+11	6.52096e+11	2.88394e+07	2268.06	829.32	25.9005	27.2035	17.1773	7.72668	6.72061
2010	38	Venezuela, RB	1.74551e+11	7.0094e+11	2.99285e+07	2270.23	957.26	25.8855	27.2757	17.2143	7.72764	6.86408
2011	38	Venezuela, RB	1.81841e+11	7.57204e+11	3.1255e+07	2379.06	860.73	25.9264	27.3529	17.2577	7.77446	6.75778
2012	38	Venezuela, RB	1.92071e+11	8.27006e+11	3.26912e+07	2491.54	872.66	25.9811	27.4411	17.3026	7.82066	6.77155
1990	39	Morocco	3.52703e+10	1.19449e+11	9.83445e+06	308.58	12.68	24.2863	25.5062	16.1014	5.73198	2.54003
1991	39	Morocco	3.79322e+10	1.28503e+11	1.0184e+07	317.36	14.94	24.3591	25.5792	16.1363	5.76004	2.70404
1992	39	Morocco	3.68293e+10	1.37549e+11	1.06327e+07	327.02	13.04	24.3296	25.6472	16.1794	5.79002	2.56802
1993	39	Morocco	3.64598e+10	1.45978e+11	1.1076e+07	357.6	12.77	24.3195	25.7067	16.2203	5.87942	2.5471
1994	39	Morocco	4.06507e+10	1.544e+11	1.14616e+07	393.16	12.49	24.4283	25.7628	16.2545	5.97422	2.52493
1995	39	Morocco	3.8078e+10	1.63333e+11	1.19876e+07	381.98	7.06	24.3629	25.8191	16.2994	5.94537	1.95445
1996	39	Morocco	4.32032e+10	1.72682e+11	1.24108e+07	389.76	20.89	24.4892	25.8747	16.3341	5.96553	3.03927
1997	39	Morocco	4.23342e+10	1.8272e+11	1.29639e+07	393.23	21.49	24.4689	25.9312	16.3777	5.97439	3.06759
1998	39	Morocco	4.57122e+10	1.94634e+11	1.3475e+07	395.14	20.34	24.5456	25.9944	16.4163	5.97924	3.01259
1999	39	Morocco	4.59542e+10	2.06214e+11	1.40483e+07	422.62	14.49	24.5509	26.0522	16.458	6.04647	2.67346
2000	39	Morocco	4.6686e+10	2.18034e+11	1.42816e+07	432.27	14.74	24.5667	26.1079	16.4745	6.06905	2.69056
2001	39	Morocco	5.02117e+10	2.308e+11	1.41583e+07	465.32	15.98	24.6395	26.1648	16.4658	6.14273	2.77134
2002	39	Morocco	5.18768e+10	2.44313e+11	1.44154e+07	473.06	15.15	24.6721	26.2217	16.4838	6.15922	2.718
2003	39	Morocco	5.51538e+10	2.59784e+11	1.51866e+07	469.57	21.5	24.7334	26.2831	16.5359	6.15182	3.06805
2004	39	Morocco	5.78022e+10	2.76689e+11	1.584e+07	469.19	23.1	24.7803	26.3462	16.578	6.15101	3.13983
2005	39	Morocco	5.95239e+10	2.9383e+11	1.61542e+07	498.28	14.48	24.8096	26.4063	16.5977	6.21116	2.67277
2006	39	Morocco	6.41428e+10	3.12514e+11	1.63714e+07	516.76	18.43	24.8844	26.4679	16.611	6.24758	2.91398
2007	39	Morocco	6.58784e+10	3.33697e+11	1.67478e+07	526.73	23.51	24.9111	26.5335	16.6338	6.26669	3.15743
2008	39	Morocco	6.97805e+10	3.59725e+11	1.70985e+07	601.43	26.55	24.9686	26.6086	16.6545	6.39931	3.27903
2009	39	Morocco	7.27418e+10	3.85059e+11	1.7353e+07	602	44.39	25.0102	26.6767	16.6693	6.40026	3.79301
2010	39	Morocco	7.55174e+10	4.09942e+11	1.76434e+07	677.62	53.37	25.0476	26.7393	16.6859	6.51859	3.97725
2011	39	Morocco	7.94789e+10	4.37425e+11	1.82832e+07	718.76	48.88	25.0988	26.8042	16.7215	6.57753	3.88937
2012	39	Morocco	8.18712e+10	4.6456e+11	1.89211e+07	755.2	51.13	25.1284	26.8644	16.7558	6.62698	3.93437
1990	40	Bangladesh	3.43094e+10	6.41711e+10	6.15366e+07	244.32	9.1	24.2587	24.8848	17.9351	5.49848	2.20827
1991	40	Bangladesh	3.55051e+10	6.99491e+10	6.3867e+07	248.6	8.66	24.2929	24.971	17.9723	5.51585	2.15871
1992	40	Bangladesh	3.74376e+10	7.59586e+10	6.59655e+07	278.33	8.15	24.3459	25.0535	18.0046	5.62881	2.09802
1993	40	Bangladesh	3.92015e+10	8.2639e+10	6.80692e+07	300.04	8.4	24.392	25.1377	18.036	5.70392	2.12823
1994	40	Bangladesh	4.07264e+10	8.99366e+10	7.02618e+07	330.87	8.65	24.4301	25.2224	18.0677	5.80173	2.15756
1995	40	Bangladesh	4.28122e+10	9.79353e+10	7.26453e+07	375.53	6.23	24.4801	25.3076	18.1011	5.92834	1.82938
1996	40	Bangladesh	4.47485e+10	1.0689e+11	7.48432e+07	379.02	7.58	24.5243	25.3951	18.1309	5.93759	2.02551
1997	40	Bangladesh	4.67577e+10	1.16423e+11	7.71138e+07	395.87	7.28	24.5682	25.4805	18.1608	5.98109	1.98513
1998	40	Bangladesh	4.91783e+10	1.26825e+11	7.95555e+07	410.38	8.73	24.6187	25.5661	18.192	6.01708	2.16677
1999	40	Bangladesh	5.14751e+10	1.3812e+11	8.19378e+07	456.94	8.43	24.6644	25.6514	18.2215	6.12455	2.1318
2000	40	Bangladesh	5.41998e+10	1.50219e+11	8.44715e+07	494.28	9.57	24.7159	25.7354	18.2519	6.2031	2.25863
2001	40	Bangladesh	5.69517e+10	1.63278e+11	8.75754e+07	542.4	10.16	24.7655	25.8187	18.288	6.296	2.31846
2002	40	Bangladesh	5.91347e+10	1.77306e+11	9.07783e+07	573.89	10.76	24.8031	25.9011	18.3239	6.35244	2.37584
2003	40	Bangladesh	6.19374e+10	1.92408e+11	9.40503e+07	624.86	11.32	24.8494	25.9829	18.3593	6.43753	2.42657
2004	40	Bangladesh	6.51826e+10	2.0875e+11	9.73558e+07	665.32	12.21	24.9005	26.0644	18.3939	6.50027	2.50226
2005	40	Bangladesh	6.94429e+10	2.26687e+11	1.00677e+08	708.03	12.86	24.9638	26.1468	18.4274	6.56249	2.55412
2006	40	Bangladesh	7.40761e+10	2.46399e+11	1.04118e+08	771.79	13.76	25.0284	26.2302	18.461	6.64871	2.62177
2007	40	Bangladesh	7.93048e+10	2.67518e+11	1.07615e+08	815.52	13.84	25.0966	26.3125	18.4941	6.70383	2.62756
2008	40	Bangladesh	8.40741e+10	2.90711e+11	1.11206e+08	881.27	14.59	25.155	26.3956	18.5269	6.78136	2.68034
2009	40	Bangladesh	8.83157e+10	3.15617e+11	1.14943e+08	957.15	15.3	25.2042	26.4778	18.5599	6.86396	2.72785
2010	40	Bangladesh	9.32365e+10	3.42657e+11	1.18877e+08	933.99	16.77	25.2584	26.56	18.5936	6.83947	2.81959
2011	40	Bangladesh	9.92637e+10	3.72281e+11	1.23129e+08	994.16	23.4	25.321	26.6429	18.6287	6.9019	3.15274
2012	40	Bangladesh	1.05737e+11	4.05036e+11	1.27367e+08	1078.55	15.17	25.3842	26.7272	18.6626	6.98337	2.71932
1990	41	India	3.50241e+11	8.62044e+11	4.42459e+08	7072.35	806.81	26.5819	27.4826	19.9079	8.86395	6.69309
1991	41	India	3.53943e+11	9.38413e+11	4.57683e+08	7555.81	818.06	26.5924	27.5675	19.9417	8.93007	6.70694
1992	41	India	3.73347e+11	1.02639e+12	4.73585e+08	8063.47	792.39	26.6458	27.6571	19.9758	8.9951	6.67505
1993	41	India	3.91084e+11	1.10843e+12	4.90287e+08	8492.01	256.79	26.6922	27.734	20.0105	9.04688	5.54826
1994	41	India	4.17126e+11	1.20422e+12	5.07143e+08	9121.03	908.26	26.7567	27.8169	20.0443	9.11834	6.81153
1995	41	India	4.48721e+11	1.31776e+12	5.23303e+08	10714.7	829.65	26.8297	27.907	20.0757	9.27938	6.721
1996	41	India	4.82598e+11	1.42124e+12	5.43074e+08	10087.8	809.42	26.9024	27.9826	20.1128	9.21908	6.69632
1997	41	India	5.02142e+11	1.54361e+12	5.63256e+08	10590.4	895.19	26.9421	28.0651	20.1492	9.2677	6.79704
1998	41	India	5.33197e+11	1.6723e+12	5.84743e+08	11046	981.29	27.0022	28.1452	20.1867	9.30983	6.88887
1999	41	India	5.80362e+11	1.82926e+12	6.0752e+08	11886.6	984.23	27.0869	28.2349	20.2249	9.38317	6.89186
2000	41	India	6.02653e+11	1.97559e+12	6.31588e+08	12375.6	957.8	27.1246	28.3119	20.2637	9.42348	6.86464
2001	41	India	6.31725e+11	2.13801e+12	6.55685e+08	12816.5	1021.08	27.1717	28.3909	20.3012	9.45849	6.92862
2002	41	India	6.55756e+11	2.30507e+12	6.79608e+08	12754.3	954.88	27.2091	28.4661	20.337	9.45363	6.86159
2003	41	India	7.07301e+11	2.49172e+12	7.04352e+08	13090.9	1069.92	27.2847	28.544	20.3728	9.47968	6.97534
2004	41	India	7.6334e+11	2.73761e+12	7.29835e+08	14229.4	1149.59	27.361	28.6381	20.4083	9.56307	7.04716
2005	41	India	8.34215e+11	3.02357e+12	7.57268e+08	15133.9	1350.01	27.4498	28.7375	20.4452	9.62469	7.20787
2006	41	India	9.11496e+11	3.35397e+12	7.6745e+08	16176.1	1486.96	27.5384	28.8412	20.4586	9.69129	7.30449
2007	41	India	1.00084e+12	3.74178e+12	7.77462e+08	17465.2	1596.79	27.6319	28.9506	20.4715	9.76797	7.37575
2008	41	India	1.03978e+12	4.11956e+12	7.8728e+08	18217.6	1474.24	27.67	29.0468	20.4841	9.81014	7.2959
2009	41	India	1.12795e+12	4.5492e+12	7.98348e+08	20082.7	1485.67	27.7514	29.146	20.4981	9.90761	7.30362
2010	41	India	1.24367e+12	5.04534e+12	8.07906e+08	21176.4	1673.68	27.8491	29.2495	20.51	9.96064	7.42278
2011	41	India	1.32623e+12	5.55769e+12	8.27909e+08	21814	1668.64	27.9134	29.3462	20.5344	9.9903	7.41976
2012	41	India	1.39363e+12	6.08327e+12	8.47088e+08	22424.2	1492.17	27.9629	29.4366	20.5573	10.0179	7.30799
1990	42	Sri Lanka	1.20831e+10	2.94829e+10	1.4452e+07	73.24	32.39	23.2151	24.1071	16.4863	4.29374	3.47785
1991	42	Sri Lanka	1.26389e+10	3.23437e+10	1.49227e+07	73.09	32.2	23.26	24.1997	16.5184	4.29169	3.47197
1992	42	Sri Lanka	1.3195e+10	3.53247e+10	1.53169e+07	77.44	29.7	23.3031	24.2878	16.5445	4.3495	3.39115
1993	42	Sri Lanka	1.41054e+10	3.86575e+10	1.59451e+07	87.46	31.43	23.3698	24.378	16.5847	4.47118	3.44776
1994	42	Sri Lanka	1.48953e+10	4.22954e+10	1.65173e+07	94.55	41.76	23.4243	24.4679	16.6199	4.54913	3.73194
1995	42	Sri Lanka	1.57146e+10	4.5936e+10	1.68836e+07	101.1	45.45	23.4779	24.5505	16.6419	4.61611	3.81661
1996	42	Sri Lanka	1.63117e+10	4.96918e+10	1.75557e+07	112.74	33.29	23.5152	24.6291	16.6809	4.72508	3.50526
1997	42	Sri Lanka	1.73566e+10	5.35857e+10	1.83416e+07	126.5	34.86	23.5772	24.7045	16.7247	4.84024	3.55134
1998	42	Sri Lanka	1.81721e+10	5.8072e+10	2.02871e+07	128.22	39.52	23.6232	24.7849	16.8255	4.85375	3.67681
1999	42	Sri Lanka	1.89536e+10	6.28444e+10	2.06025e+07	137.62	42.24	23.6653	24.8639	16.8409	4.9245	3.74337
2000	42	Sri Lanka	2.00908e+10	6.80908e+10	2.08973e+07	156.98	32.4	23.7235	24.9441	16.8551	5.05612	3.47816
2001	42	Sri Lanka	1.97803e+10	7.24206e+10	2.06006e+07	154.52	31.92	23.708	25.0058	16.8408	5.04032	3.46323
2002	42	Sri Lanka	2.05645e+10	7.71046e+10	2.0742e+07	161.46	27.25	23.7468	25.0684	16.8477	5.08426	3.30505
2003	42	Sri Lanka	2.17861e+10	8.23927e+10	2.09982e+07	167.05	33.18	23.8045	25.1348	16.8599	5.11829	3.50195
2004	42	Sri Lanka	2.29724e+10	8.83839e+10	2.10228e+07	169.72	29.51	23.8576	25.205	16.8611	5.13415	3.38473
2005	42	Sri Lanka	2.44063e+10	9.49314e+10	2.14857e+07	185.24	34.34	23.9181	25.2764	16.8829	5.22165	3.53631
2006	42	Sri Lanka	2.62778e+10	1.02356e+11	2.28703e+07	178.08	38.37	23.992	25.3517	16.9453	5.18223	3.64728
2007	42	Sri Lanka	2.80639e+10	1.10377e+11	2.24159e+07	186.66	38.82	24.0577	25.4272	16.9253	5.22929	3.65894
2008	42	Sri Lanka	2.97337e+10	1.18735e+11	2.25478e+07	177.94	40.49	24.1155	25.5002	16.9311	5.18145	3.70106
2009	42	Sri Lanka	3.07859e+10	1.27269e+11	2.26371e+07	172.49	37.93	24.1503	25.5696	16.9351	5.15034	3.63574
2010	42	Sri Lanka	3.32537e+10	1.37038e+11	2.24801e+07	188.58	55.11	24.2274	25.6435	16.9281	5.23952	4.00933
2011	42	Sri Lanka	3.60486e+10	1.47558e+11	2.30075e+07	224.08	45.5	24.3081	25.7175	16.9513	5.412	3.81771
2012	42	Sri Lanka	3.93451e+10	1.58762e+11	2.27074e+07	247.01	19.34	24.3956	25.7907	16.9382	5.50943	2.96218
1990	43	Botswana	5.16288e+09	1.94136e+10	973267	32.69	0.28	22.3648	23.6892	13.7884	3.48707	-1.27297
1991	43	Botswana	5.54797e+09	2.08302e+10	1.03532e+06	33.84	0.36	22.4367	23.7597	13.8502	3.52164	-1.02165
1992	43	Botswana	5.7098e+09	2.21215e+10	1.10397e+06	38.8	0.27	22.4655	23.8198	13.9144	3.65842	-1.30933
1993	43	Botswana	5.81921e+09	2.34375e+10	1.17645e+06	38.18	0.66	22.4844	23.8776	13.978	3.64231	-0.415515
1994	43	Botswana	6.03033e+09	2.46927e+10	1.25414e+06	38.5	1.06	22.5201	23.9298	14.042	3.65066	0.0582689
1995	43	Botswana	6.45428e+09	2.60527e+10	1.33878e+06	41.74	1.17	22.588	23.9834	14.1073	3.73146	0.157004
1996	43	Botswana	6.83055e+09	2.74064e+10	1.40867e+06	37.33	2.34	22.6447	24.034	14.1582	3.6198	0.850151
1997	43	Botswana	7.37881e+09	2.87765e+10	1.48168e+06	39.04	2.55	22.7219	24.0828	14.2087	3.66459	0.936093
1998	43	Botswana	7.43209e+09	3.11199e+10	1.55966e+06	44.97	2.35	22.7291	24.1611	14.26	3.806	0.854415
1999	43	Botswana	8.15056e+09	3.29026e+10	1.63818e+06	45.41	2.9	22.8214	24.2168	14.3091	3.81573	1.06471
2000	43	Botswana	8.31257e+09	3.52962e+10	1.72134e+06	54.19	3.36	22.841	24.287	14.3586	3.9925	1.21194
2001	43	Botswana	8.3334e+09	3.76322e+10	1.78965e+06	47.35	4.04	22.8435	24.3511	14.3975	3.85757	1.39624
2002	43	Botswana	8.8392e+09	4.00319e+10	1.85958e+06	46.99	5.02	22.9025	24.4129	14.4359	3.84993	1.61343
2003	43	Botswana	9.24809e+09	4.25165e+10	1.93194e+06	43.68	6.39	22.9477	24.4732	14.474	3.77689	1.85473
2004	43	Botswana	9.49833e+09	4.52271e+10	2.00793e+06	50.64	6.51	22.9744	24.535	14.5126	3.92474	1.87334
2005	43	Botswana	9.93113e+09	4.79234e+10	2.08867e+06	54.47	6.87	23.0189	24.5929	14.552	3.99765	1.92716
2006	43	Botswana	1.07618e+10	5.06078e+10	2.17135e+06	55.24	6.99	23.0993	24.6474	14.5909	4.01169	1.94448
2007	43	Botswana	1.16529e+10	5.37998e+10	2.2611e+06	52.52	8.17	23.1788	24.7085	14.6314	3.96119	2.10047
2008	43	Botswana	1.23802e+10	5.74098e+10	2.35196e+06	63.85	8.82	23.2394	24.7735	14.6708	4.15654	2.17702
2009	43	Botswana	1.14329e+10	6.10879e+10	2.44633e+06	55.76	9.38	23.1598	24.8356	14.7101	4.02106	2.23858
2010	43	Botswana	1.24119e+10	6.5737e+10	2.54354e+06	64.14	10.18	23.2419	24.9089	14.7491	4.16107	2.32043
2011	43	Botswana	1.31626e+10	7.03853e+10	2.66658e+06	57.04	15.11	23.3006	24.9773	14.7963	4.04375	2.71536
2012	43	Botswana	1.37986e+10	7.55009e+10	2.79518e+06	55.81	6.44	23.3478	25.0474	14.8434	4.02195	1.86253
1990	44	Cameroon	1.20672e+10	3.71599e+10	6.16482e+06	50.55	27.14	23.2138	24.3385	15.6344	3.92296	3.30101
1991	44	Cameroon	1.16076e+10	3.93763e+10	6.45594e+06	50.99	27.57	23.1749	24.3964	15.6805	3.93163	3.31673
1992	44	Cameroon	11247751128	4.12444e+10	6.75862e+06	51.66	27.14	23.1434	24.4428	15.7263	3.94468	3.30101
1993	44	Cameroon	1.03556e+10	4.29626e+10	7.08363e+06	42.47	17.32	23.0608	24.4836	15.7733	3.7488	2.85186
1994	44	Cameroon	1.05692e+10	4.46587e+10	7.43367e+06	47.1	27.45	23.0812	24.5223	15.8215	3.85227	3.31237
1995	44	Cameroon	1.10056e+10	4.62522e+10	7.79975e+06	48.24	28.1	23.1217	24.5574	15.8696	3.87619	3.33577
1996	44	Cameroon	1.15462e+10	4.79863e+10	8.14389e+06	46.66	29.35	23.1696	24.5942	15.9128	3.84289	3.37929
1997	44	Cameroon	1.21598e+10	4.98947e+10	8.50217e+06	48.74	31.26	23.2214	24.6332	15.9558	3.8865	3.44234
1998	44	Cameroon	1.2755e+10	5.19494e+10	8.88631e+06	48.56	31.45	23.2692	24.6735	16	3.8828	3.4484
1999	44	Cameroon	1.32732e+10	5.4098e+10	9.29563e+06	44.46	33.76	23.309	24.7141	16.0451	3.79459	3.51928
2000	44	Cameroon	1.38271e+10	5.64437e+10	9.74405e+06	46.56	34.76	23.3499	24.7565	16.0922	3.84074	3.54847
2001	44	Cameroon	1.44513e+10	5.93809e+10	1.01503e+07	46.12	35.53	23.3941	24.8072	16.133	3.83125	3.57038
2002	44	Cameroon	1.50307e+10	6.22398e+10	1.05791e+07	46.03	32.05	23.4334	24.8543	16.1744	3.82929	3.4673
2003	44	Cameroon	1.56366e+10	6.5134e+10	1.10319e+07	48.1	35.37	23.4729	24.8997	16.2163	3.87328	3.56586
2004	44	Cameroon	1.62154e+10	6.8279e+10	1.15279e+07	47.85	38.87	23.5092	24.9469	16.2603	3.86807	3.66022
2005	44	Cameroon	1.65879e+10	7.1442e+10	1.20535e+07	48.43	37.34	23.5319	24.9922	16.3049	3.88012	3.62007
2006	44	Cameroon	1.71227e+10	7.4684e+10	1.25286e+07	54.21	44.6	23.5637	25.0365	16.3435	3.99287	3.79773
2007	44	Cameroon	1.76801e+10	7.81103e+10	1.30539e+07	60.62	38.4	23.5957	25.0814	16.3846	4.10462	3.64806
2008	44	Cameroon	1.819e+10	8.18293e+10	1.35902e+07	65.84	42.05	23.6241	25.1279	16.4249	4.18723	3.73886
2009	44	Cameroon	1.85414e+10	8.57678e+10	1.41726e+07	69.07	39.5	23.6433	25.1749	16.4668	4.23512	3.6763
2010	44	Cameroon	1.91475e+10	8.99266e+10	1.47812e+07	83.15	41.72	23.6754	25.2223	16.5089	4.42065	3.73098
2011	44	Cameroon	1.99403e+10	9.45546e+10	1.54678e+07	82.34	37.69	23.716	25.2724	16.5543	4.41086	3.62939
2012	44	Cameroon	2.08553e+10	9.927e+10	1.61978e+07	92.72	17.1	23.7609	25.3211	16.6004	4.52958	2.83908
1990	45	Gabon	7.36178e+09	2.46062e+10	536494	36.03	7.29	22.7196	23.9263	13.1928	3.58435	1.9865
1991	45	Gabon	7.81176e+09	2.63241e+10	557375	36.92	7.38	22.7789	23.9938	13.231	3.60875	1.99877
1992	45	Gabon	7.57037e+09	2.78258e+10	580720	38.18	7.41	22.7475	24.0492	13.272	3.64231	2.00283
1993	45	Gabon	7.86914e+09	2.93509e+10	605824	35.82	4.73	22.7862	24.1026	13.3143	3.57851	1.55393
1994	45	Gabon	8.1613e+09	3.08742e+10	629839	36.58	7.71	22.8227	24.1532	13.3532	3.5995	2.04252
1995	45	Gabon	8.56723e+09	3.24707e+10	656798	33.65	8.16	22.8712	24.2036	13.3951	3.51601	2.09924
1996	45	Gabon	8.8778e+09	3.4337e+10	683747	35.44	7.95	22.9068	24.2595	13.4353	3.56784	2.07317
1997	45	Gabon	9.38724e+09	3.6754e+10	713765	37.49	8.25	22.9626	24.3275	13.4783	3.62407	2.11021
1998	45	Gabon	9.71371e+09	3.95165e+10	744583	35.99	8.27	22.9968	24.4	13.5206	3.58324	2.11263
1999	45	Gabon	8.84602e+09	4.12083e+10	778606	31.47	8.48	22.9032	24.4419	13.5653	3.44903	2.13771
2000	45	Gabon	8.67945e+09	4.27601e+10	813364	28.67	8.17	22.8842	24.4789	13.6089	3.35585	2.10047
2001	45	Gabon	8.86478e+09	4.44785e+10	845221	29.15	9.05	22.9054	24.5183	13.6474	3.37245	2.20276
2002	45	Gabon	8.8427e+09	4.65898e+10	878861	28.59	9.37	22.9029	24.5646	13.6864	3.35306	2.23751
2003	45	Gabon	9.04143e+09	4.83344e+10	912789	29.78	9.09	22.9251	24.6014	13.7243	3.39384	2.20717
2004	45	Gabon	9.10377e+09	5.00909e+10	949972	30.38	8.92	22.932	24.6371	13.7642	3.41378	2.1883
2005	45	Gabon	9.45888e+09	5.19622e+10	990645	30.18	8.11	22.9702	24.6738	13.8061	3.40718	2.0931
2006	45	Gabon	9.11509e+09	5.39325e+10	1.0325e+06	32.87	9.36	22.9332	24.711	13.8475	3.49256	2.23645
2007	45	Gabon	9.70635e+09	5.61497e+10	1.07785e+06	36.83	7.91	22.996	24.7513	13.8905	3.60631	2.06813
2008	45	Gabon	9.41223e+09	5.84901e+10	1.12522e+06	40.77	8.79	22.9653	24.7921	13.9335	3.70795	2.17361
2009	45	Gabon	9.29967e+09	6.07969e+10	1.1749e+06	43.27	9.19	22.9532	24.8308	13.9767	3.76746	2.21812
2010	45	Gabon	1.01493e+10	6.37429e+10	1.22701e+06	40.97	8.83	23.0407	24.8781	14.0201	3.71284	2.17816
2011	45	Gabon	1.0869e+10	6.7134e+10	1.2896e+06	40.03	10.05	23.1092	24.93	14.0698	3.68963	2.30757
2012	45	Gabon	1.14398e+10	7.12356e+10	1.35871e+06	52.09	9.36	23.1604	24.9893	14.122	3.95297	2.23645
1990	46	Kenya	1.30204e+10	2.59548e+10	1.30521e+07	92.33	31.98	23.2898	23.9796	16.3845	4.52537	3.46511
1991	46	Kenya	1.32077e+10	2.76432e+10	1.36628e+07	80.71	34.25	23.3041	24.0426	16.4302	4.39086	3.53369
1992	46	Kenya	1.31021e+10	2.90239e+10	1.43297e+07	89.58	34.04	23.296	24.0914	16.4778	4.49513	3.52754
1993	46	Kenya	1.31484e+10	3.06113e+10	1.50433e+07	91.59	30.22	23.2996	24.1446	16.5264	4.51732	3.4085
1994	46	Kenya	1.34946e+10	3.23429e+10	1.57883e+07	96.29	36.18	23.3256	24.1997	16.5748	4.56736	3.58851
1995	46	Kenya	1.40891e+10	3.422e+10	1.65552e+07	101.29	38.15	23.3687	24.2561	16.6222	4.61799	3.64153
1996	46	Kenya	1.46734e+10	3.62846e+10	1.72091e+07	104.71	40.17	23.4093	24.3147	16.661	4.65119	3.69312
1997	46	Kenya	1.47431e+10	3.85256e+10	1.78581e+07	97.09	38.43	23.414	24.3746	16.698	4.57564	3.64884
1998	46	Kenya	1.52282e+10	4.12324e+10	1.85196e+07	110.53	38.76	23.4464	24.4425	16.7343	4.70529	3.65739
1999	46	Kenya	1.55792e+10	4.3719e+10	1.92174e+07	112.34	30.17	23.4692	24.501	16.7713	4.72153	3.40685
2000	46	Kenya	1.56727e+10	4.6482e+10	1.99627e+07	121.59	21.7	23.4752	24.5623	16.8094	4.80065	3.07731
2001	46	Kenya	1.62651e+10	4.95799e+10	2.05904e+07	111.69	33.49	23.5123	24.6269	16.8403	4.71573	3.51125
2002	46	Kenya	1.6354e+10	5.20466e+10	2.12592e+07	111.54	39.36	23.5177	24.6754	16.8723	4.71438	3.67275
2003	46	Kenya	1.68336e+10	5.47601e+10	2.19897e+07	117.74	44.55	23.5466	24.7262	16.9061	4.76848	3.79661
2004	46	Kenya	1.76928e+10	5.76806e+10	2.27325e+07	128.17	42.28	23.5964	24.7782	16.9393	4.85336	3.74431
2005	46	Kenya	1.87379e+10	60987748849	2.35139e+07	141.3	43.12	23.6538	24.8339	16.9731	4.95089	3.76399
2006	46	Kenya	1.99507e+10	6.53358e+10	2.44254e+07	157.75	45.17	23.7165	24.9028	17.0111	5.06101	3.81043
2007	46	Kenya	2.13175e+10	7.00386e+10	2.5405e+07	156.67	47.28	23.7828	24.9723	17.0505	5.05414	3.85609
2008	46	Kenya	2.1367e+10	7.54063e+10	2.64182e+07	148.41	42.54	23.7851	25.0462	17.0896	4.99998	3.75044
2009	46	Kenya	2.20736e+10	8.13693e+10	2.74741e+07	161.8	37.3	23.8176	25.1223	17.1288	5.08636	3.61899
2010	46	Kenya	2.39283e+10	8.7983e+10	2.85824e+07	173.63	50.54	23.8983	25.2004	17.1683	5.15693	3.92277
2011	46	Kenya	2.53907e+10	9.50517e+10	3.00072e+07	191.81	34.97	23.9576	25.2777	17.2169	5.25651	3.55449
2012	46	Kenya	2.65472e+10	1.02819e+11	3.15263e+07	188.2	50	24.0022	25.3562	17.2663	5.23751	3.91202
1990	47	Mauritius	3.21599e+09	1.0203e+10	784421	26.86	0.88	21.8914	23.046	13.5727	3.29064	-0.127833
1991	47	Mauritius	3.35863e+09	1.1018e+10	808625	26.97	0.77	21.9348	23.1228	13.6031	3.29473	-0.261365
1992	47	Mauritius	3.57737e+09	1.19187e+10	834672	31.7	1.16	21.9979	23.2014	13.6348	3.45632	0.14842
1993	47	Mauritius	3.75917e+09	1.28977e+10	860583	32.26	1.28	22.0475	23.2803	13.6654	3.47383	0.24686
1994	47	Mauritius	3.91466e+09	1.39541e+10	888202	31.71	0.78	22.088	23.359	13.697	3.45663	-0.248461
1995	47	Mauritius	4.08251e+09	1.48741e+10	911801	34.15	1.39	22.13	23.4229	13.7232	3.53076	0.329304
1996	47	Mauritius	4.31063e+09	1.58361e+10	921111	34.32	1.06	22.1844	23.4856	13.7333	3.53573	0.0582689
1997	47	Mauritius	4.5558e+09	1.70597e+10	935875	34.87	0.94	22.2397	23.56	13.7492	3.55163	-0.0618754
1998	47	Mauritius	4.83236e+09	1.82231e+10	950454	35.85	1.06	22.2986	23.626	13.7647	3.57934	0.0582689
1999	47	Mauritius	4.95853e+09	1.94706e+10	966522	37.51	3.17	22.3244	23.6922	13.7815	3.62461	1.15373
2000	47	Mauritius	5.40611e+09	2.07974e+10	979884	48.19	5.15	22.4108	23.7581	13.7952	3.87515	1.639
2001	47	Mauritius	5.54524e+09	2.19097e+10	1.01237e+06	53.14	5.37	22.4362	23.8102	13.8278	3.97293	1.68083
2002	47	Mauritius	5.66243e+09	2.31466e+10	1.03367e+06	49.09	5.24	22.4571	23.8651	13.8486	3.89366	1.65632
2003	47	Mauritius	5.8695e+09	2.45424e+10	1.05313e+06	51.1	5.59	22.493	23.9237	13.8673	3.93378	1.72098
2004	47	Mauritius	6.20675e+09	2.60918e+10	1.07393e+06	51.94	5.73	22.5489	23.9849	13.8868	3.95009	1.74572
2005	47	Mauritius	6.2838e+09	2.75075e+10	1.11719e+06	54.94	5.43	22.5612	24.0377	13.9263	4.00624	1.69194
2006	47	Mauritius	6.53186e+09	2.93329e+10	1.14475e+06	58.76	4.92	22.6	24.102	13.9507	4.07346	1.59331
2007	47	Mauritius	6.91662e+09	3.12138e+10	1.17057e+06	62.67	5.17	22.6572	24.1641	13.973	4.13788	1.64287
2008	47	Mauritius	7.2978e+09	3.31833e+10	1.20851e+06	65	5.59	22.7108	24.2253	14.0049	4.17439	1.72098
2009	47	Mauritius	7.52031e+09	3.47461e+10	1.24641e+06	58.16	5.68	22.7409	24.2713	14.0358	4.0632	1.73695
2010	47	Mauritius	7.82866e+09	3.65786e+10	1.2995e+06	65.75	6.07	22.7811	24.3227	14.0775	4.18586	1.80336
2011	47	Mauritius	8.1329e+09	3.86854e+10	1.32955e+06	69.38	5.33	22.8192	24.3787	14.1004	4.2396	1.67335
2012	47	Mauritius	8.39315e+09	4.07658e+10	1.36285e+06	69.17	4.58	22.8507	24.4311	14.1251	4.23657	1.5217
1990	48	Mozambique	2.49345e+09	4.31344e+09	6.36229e+06	16.33	4.03	21.6369	22.185	15.6659	2.793	1.39377
1991	48	Mozambique	2.61563e+09	4.76514e+09	6.61138e+06	16.21	4.64	21.6848	22.2846	15.7043	2.78563	1.53471
1992	48	Mozambique	2.47879e+09	5.18026e+09	6.93307e+06	15.99	4.43	21.631	22.3681	15.7518	2.77196	1.4884
1993	48	Mozambique	2.69611e+09	5.61223e+09	7.28815e+06	15.85	5.99	21.7151	22.4482	15.8018	2.76317	1.79009
1994	48	Mozambique	2.86216e+09	6.15948e+09	7.6459e+06	15.19	6.14	21.7748	22.5413	15.8497	2.72064	1.81482
1995	48	Mozambique	2.9262e+09	6.75821e+09	7.97628e+06	16.5	5.91	21.797	22.634	15.892	2.80336	1.77665
1996	48	Mozambique	3.71175e+09	7.32821e+09	8.22425e+06	14.77	6.82	22.0348	22.715	15.9226	2.6926	1.91986
1997	48	Mozambique	4.11418e+09	7.99116e+09	8.46803e+06	15.3	10.57	22.1377	22.8016	15.9518	2.72785	2.35802
1998	48	Mozambique	4.60209e+09	8.64917e+09	8.78641e+06	18.08	14.09	22.2498	22.8807	15.9887	2.89481	2.64547
1999	48	Mozambique	4.96211e+09	9.41789e+09	9.09732e+06	18.64	59.18	22.3251	22.9659	16.0235	2.92531	4.08058
2000	48	Mozambique	5.0454e+09	1.06201e+10	9.40501e+06	18.5	82.23	22.3417	23.086	16.0568	2.91777	4.40952
2001	48	Mozambique	5.68723e+09	1.15296e+10	9.70273e+06	21.75	109.18	22.4615	23.1682	16.0879	3.07961	4.693
2002	48	Mozambique	6.18736e+09	1.27447e+10	1.00115e+07	24.25	108.99	22.5458	23.2684	16.1192	3.18842	4.69126
2003	48	Mozambique	6.58958e+09	1.38652e+10	1.03397e+07	26.31	104.65	22.6088	23.3526	16.1515	3.26995	4.65062
2004	48	Mozambique	7.1043e+09	1.48957e+10	1.06487e+07	29.7	72.39	22.684	23.4243	16.1809	3.39115	4.28207
2005	48	Mozambique	7.72385e+09	1.60585e+10	1.09861e+07	32.81	50.25	22.7676	23.4995	16.2121	3.49073	3.91701
2006	48	Mozambique	8.48473e+09	1.72558e+10	1.12681e+07	33.34	101.13	22.8615	23.5714	16.2375	3.50676	4.61641
2007	48	Mozambique	9.11481e+09	1.85137e+10	1.15819e+07	37.05	145.09	22.9332	23.6418	16.265	3.61227	4.97735
2008	48	Mozambique	9.74156e+09	1.9971e+10	1.19017e+07	34.77	135.73	22.9997	23.7175	16.2922	3.54875	4.91067
2009	48	Mozambique	1.03603e+10	2.16446e+10	1.2242e+07	36.72	146.49	23.0612	23.798	16.3204	3.60332	4.98696
2010	48	Mozambique	1.10532e+10	2.32609e+10	1.26191e+07	36.23	148.7	23.126	23.87	16.3507	3.58989	5.00193
2011	48	Mozambique	1.18399e+10	2.52954e+10	1.29863e+07	56.7	147.68	23.1947	23.9539	16.3794	4.03777	4.99505
2012	48	Mozambique	1.26921e+10	2.75728e+10	1.33936e+07	41.56	169.38	23.2642	24.0401	16.4103	3.72714	5.13214
1990	49	Rwanda	1.73651e+09	2.4426e+09	3.87007e+06	10.25	1.74	21.2751	21.6163	15.1688	2.32728	0.553885
1991	49	Rwanda	1.69285e+09	2.60019e+09	3.79986e+06	10.38	1.76	21.2497	21.6788	15.1505	2.33988	0.565314
1992	49	Rwanda	1.79226e+09	2.80657e+09	3.67923e+06	10.66	1.79	21.3067	21.7552	15.1182	2.3665	0.582216
1993	49	Rwanda	1.64693e+09	3.03595e+09	3.56001e+06	9.66	1.72	21.2222	21.8338	15.0853	2.26799	0.542324
1994	49	Rwanda	8.19381e+08	3.07777e+09	3.49782e+06	9.87	1.64	20.5241	21.8475	15.0677	2.2895	0.494696
1995	49	Rwanda	1.108e+09	3.18471e+09	3.5312e+06	10.03	1.66	20.8258	21.8816	15.0771	2.30558	0.506818
1996	49	Rwanda	1.24922e+09	3.30163e+09	3.66634e+06	10	1.51	20.9458	21.9177	15.1147	2.30259	0.41211
1997	49	Rwanda	1.42224e+09	3.46088e+09	3.90803e+06	10.17	1.69	21.0755	21.9648	15.1785	2.31944	0.524729
1998	49	Rwanda	1.54823e+09	3.6672e+09	4.19659e+06	10.34	1.87	21.1604	22.0227	15.2498	2.33602	0.625938
1999	49	Rwanda	1.6656e+09	3.89132e+09	4.48165e+06	10.34	1.5	21.2335	22.082	15.3155	2.33602	0.405465
2000	49	Rwanda	1.80416e+09	4.14768e+09	4.73214e+06	10.89	1.45	21.3134	22.1458	15.3699	2.38784	0.371564
2001	49	Rwanda	1.96056e+09	4.40899e+09	4.96375e+06	11.01	1.32	21.3965	22.2069	15.4177	2.3988	0.277632
2002	49	Rwanda	2.22544e+09	4.68941e+09	5.18458e+06	11.05	1.43	21.5232	22.2686	15.4612	2.40243	0.357674
2003	49	Rwanda	2.25774e+09	4.99855e+09	5.40099e+06	11.19	1.57	21.5376	22.3324	15.5021	2.41502	0.451076
2004	49	Rwanda	2.41457e+09	5.3519e+09	5.61327e+06	10.82	1.22	21.6048	22.4007	15.5406	2.3814	0.198851
2005	49	Rwanda	2.58147e+09	5.75884e+09	5.84163e+06	11.53	0.95	21.6716	22.474	15.5805	2.44495	-0.0512933
2006	49	Rwanda	2.81987e+09	6.25807e+09	6.0966e+06	11.78	0.59	21.76	22.5571	15.6232	2.4664	-0.527633
2007	49	Rwanda	3.03454e+09	6.89183e+09	6.36606e+06	10.38	0.7	21.8333	22.6536	15.6665	2.33988	-0.356675
2008	49	Rwanda	3.37327e+09	7.72794e+09	6.63362e+06	10.82	0.95	21.9391	22.7681	15.7077	2.3814	-0.0512933
2009	49	Rwanda	3.58471e+09	8.58852e+09	6.9217e+06	10.97	1.16	21.9999	22.8737	15.7502	2.39516	0.14842
2010	49	Rwanda	3.84685e+09	9.50914e+09	7.23167e+06	10.91	1.34	22.0705	22.9755	15.794	2.38968	0.29267
2011	49	Rwanda	4.1489e+09	1.05154e+10	7.51117e+06	10.97	1.83	22.1461	23.0761	15.8319	2.39516	0.604316
2012	49	Rwanda	4.51352e+09	1.17451e+10	7.80727e+06	11	1.36	22.2303	23.1867	15.8706	2.3979	0.307485
1990	50	Senegal	5.11798e+09	1.2483e+10	3.73839e+06	35.77	0.46	22.356	23.2476	15.1342	3.57711	-0.776529
1991	50	Senegal	5.24879e+09	1.35226e+10	3.85131e+06	33.08	0.45	22.3813	23.3276	15.1639	3.49893	-0.798508
1992	50	Senegal	5.31401e+09	1.46252e+10	3.97855e+06	40.33	0.46	22.3936	23.406	15.1964	3.6971	-0.776529
1993	50	Senegal	5.38313e+09	1.56661e+10	4.10672e+06	41.55	0.46	22.4065	23.4748	15.2281	3.7269	-0.776529
1994	50	Senegal	5.3822e+09	1.62815e+10	4.24277e+06	50.9	0.46	22.4064	23.5133	15.2607	3.92986	-0.776529
1995	50	Senegal	5.67087e+09	1.70812e+10	4.37378e+06	54.84	0.47	22.4586	23.5612	15.2911	4.00442	-0.755023
1996	50	Senegal	5.78498e+09	1.78775e+10	4.48194e+06	55.02	0.49	22.4785	23.6068	15.3156	4.0077	-0.71335
1997	50	Senegal	5.9657e+09	1.89179e+10	4.59095e+06	50.55	0.49	22.5093	23.6634	15.3396	3.92296	-0.71335
1998	50	Senegal	6.3176e+09	1.99825e+10	4.69718e+06	53.78	0.5	22.5666	23.7181	15.3625	3.9849	-0.693147
1999	50	Senegal	6.71939e+09	2.13296e+10	4.80969e+06	59.23	0.51	22.6283	23.7834	15.3861	4.08143	-0.673345
2000	50	Senegal	6.93351e+09	2.28503e+10	4.94339e+06	63.13	0.53	22.6596	23.8522	15.4136	4.1452	-0.634878
2001	50	Senegal	7.25113e+09	2.44359e+10	5.04885e+06	63.01	0.63	22.7044	23.9193	15.4347	4.14329	-0.462035
2002	50	Senegal	7.29861e+09	2.57919e+10	5.17012e+06	63.9	2.66	22.7109	23.9733	15.4584	4.15732	0.978326
2003	50	Senegal	7.78639e+09	2.75278e+10	5.29237e+06	64.51	3.95	22.7756	24.0385	15.4818	4.16682	1.37372
2004	50	Senegal	8.24352e+09	2.9259e+10	5.42764e+06	74.94	3.35	22.8327	24.0995	15.507	4.31669	1.20896
2005	50	Senegal	8.70702e+09	3.1391e+10	5.56045e+06	80.55	3.19	22.8874	24.1698	15.5312	4.38888	1.16002
2006	50	Senegal	8.92135e+09	3.34781e+10	5.8133e+06	82.97	2.83	22.9117	24.2342	15.5757	4.41848	1.04028
2007	50	Senegal	9.36192e+09	3.60964e+10	6.08948e+06	87.04	2.16	22.9599	24.3095	15.6221	4.46637	0.770108
2008	50	Senegal	9.70668e+09	3.85805e+10	6.39115e+06	88.06	2.55	22.9961	24.376	15.6704	4.47802	0.936093
2009	50	Senegal	9.94189e+09	4.06598e+10	6.72019e+06	83.58	2.82	23.02	24.4285	15.7206	4.4258	1.03674
2010	50	Senegal	1.03574e+10	4.26281e+10	7.07961e+06	88.56	2.99	23.061	24.4758	15.7727	4.48368	1.09527
2011	50	Senegal	1.05398e+10	4.47138e+10	7.31761e+06	89.89	3.03	23.0784	24.5235	15.8058	4.49859	1.10856
2012	50	Senegal	1.09997e+10	4.71636e+10	7.5614e+06	92.39	6.07	23.1211	24.5769	15.8386	4.52602	1.80336
1990	51	South Africa	1.78395e+11	3.42164e+11	2.20061e+07	3430.39	93.03	25.9073	26.5586	16.9068	8.14043	4.53292
1991	51	South Africa	1.76579e+11	3.6468e+11	2.34748e+07	3569.36	106.88	25.897	26.6223	16.9714	8.18014	4.67171
1992	51	South Africa	1.72805e+11	3.85621e+11	2.51928e+07	3665.95	95.98	25.8754	26.6781	17.0421	8.20684	4.56414
1993	51	South Africa	1.74937e+11	4.06425e+11	2.70437e+07	3671.38	3.23	25.8877	26.7307	17.113	8.20832	1.17248
1994	51	South Africa	1.80535e+11	4.31743e+11	2.90828e+07	3984.5	99.61	25.9192	26.7911	17.1857	8.29017	4.60126
1995	51	South Africa	1.86131e+11	4.6057e+11	3.13801e+07	4000.69	109.13	25.9497	26.8557	17.2617	8.29422	4.69254
1996	51	South Africa	1.94135e+11	4.90571e+11	3.17522e+07	4051.69	113.57	25.9918	26.9188	17.2735	8.30689	4.73242
1997	51	South Africa	1.99183e+11	5.21537e+11	3.21741e+07	4429.71	127.21	26.0175	26.98	17.2867	8.39609	4.84584
1998	51	South Africa	2.00179e+11	5.52311e+11	3.25522e+07	4202.59	146.7	26.0225	27.0374	17.2984	8.34346	4.98839
1999	51	South Africa	2.04983e+11	5.82227e+11	3.30385e+07	4317.56	145.68	26.0462	27.0901	17.3132	8.37045	4.98141
2000	51	South Africa	2.13592e+11	6.13211e+11	3.35431e+07	4431.82	151.91	26.0873	27.142	17.3283	8.39657	5.02329
2001	51	South Africa	2.19359e+11	6.44412e+11	3.51714e+07	4514.2	132.88	26.114	27.1916	17.3757	8.41498	4.88945
2002	51	South Africa	2.27476e+11	6.78728e+11	3.64324e+07	4385.16	150.62	26.1503	27.2435	17.411	8.38598	5.01476
2003	51	South Africa	2.34185e+11	7.16971e+11	3.67568e+07	4744.54	131.42	26.1794	27.2983	17.4198	8.46475	4.8784
2004	51	South Africa	2.44851e+11	7.61388e+11	3.6858e+07	5070.89	144.16	26.2239	27.3584	17.4226	8.53127	4.97092
2005	51	South Africa	2.57772e+11	8.08599e+11	3.93608e+07	4989.73	131.18	26.2753	27.4186	17.4883	8.51514	4.87657
2006	51	South Africa	2.72168e+11	8.6183e+11	4.16231e+07	5164.94	122.61	26.3297	27.4823	17.5442	8.54965	4.80901
2007	51	South Africa	2.86758e+11	9.19537e+11	4.26796e+07	5311.37	127.4	26.3819	27.5471	17.5692	8.57761	4.84733
2008	51	South Africa	2.95908e+11	9.82216e+11	4.52182e+07	5739.98	130.61	26.4133	27.6131	17.627	8.65521	4.87222
2009	51	South Africa	2.91357e+11	1.03956e+12	4.55513e+07	5519.23	126.9	26.3978	27.6698	17.6343	8.61599	4.8434
2010	51	South Africa	3.00214e+11	1.09756e+12	4.62044e+07	5526.62	144.68	26.4278	27.7241	17.6486	8.61733	4.97452
2011	51	South Africa	3.09858e+11	1.16094e+12	4.78756e+07	5511.68	143.04	26.4594	27.7803	17.6841	8.61462	4.96312
2012	51	South Africa	3.16736e+11	1.22762e+12	5.02446e+07	5577.82	100.32	26.4813	27.8361	17.7324	8.62655	4.60837
1990	52	Tanzania	8.85728e+09	2.81724e+10	1.75536e+07	38.55	15.95	22.9045	24.0616	16.6808	3.65196	2.76946
1991	52	Tanzania	9.04081e+09	3.08644e+10	1.8309e+07	31.94	17.83	22.925	24.1529	16.7229	3.46386	2.88088
1992	52	Tanzania	9.09363e+09	3.3506e+10	1.91358e+07	35.05	16.89	22.9308	24.235	16.7671	3.55678	2.82672
1993	52	Tanzania	9.20328e+09	3.58486e+10	2.00168e+07	37.39	15.85	22.9428	24.3026	16.8121	3.6214	2.76317
1994	52	Tanzania	9.34756e+09	38220100609	2.09073e+07	34.07	15.24	22.9584	24.3666	16.8556	3.52842	2.72392
1995	52	Tanzania	9.68126e+09	4.02426e+10	2.18419e+07	33.15	15.72	22.9935	24.4182	16.8993	3.50104	2.75493
1996	52	Tanzania	1.01212e+10	4.22126e+10	2.26665e+07	33.48	17.9	23.0379	24.466	16.9364	3.51095	2.8848
1997	52	Tanzania	1.0478e+10	4.41908e+10	2.34885e+07	33.15	14.8	23.0725	24.5118	16.972	3.50104	2.69463
1998	52	Tanzania	1.08666e+10	4.64439e+10	2.43696e+07	33.85	21.13	23.109	24.5615	17.0088	3.52194	3.05069
1999	52	Tanzania	1.13926e+10	4.88338e+10	2.52934e+07	36.17	22.03	23.1562	24.6117	17.0461	3.58823	3.09241
2000	52	Tanzania	1.19547e+10	5.1362e+10	2.62366e+07	36.4	21.8	23.2044	24.6622	17.0827	3.59457	3.08191
2001	52	Tanzania	1.26717e+10	5.41859e+10	2.70592e+07	41.77	26.84	23.2626	24.7157	17.1135	3.73218	3.28989
2002	52	Tanzania	1.35794e+10	5.72295e+10	2.7995e+07	47.58	27.67	23.3318	24.7703	17.1475	3.86241	3.32035
2003	52	Tanzania	1.45145e+10	6.069e+10	2.8933e+07	50.08	25.88	23.3984	24.829	17.1805	3.91362	3.25347
2004	52	Tanzania	1.56508e+10	6.45036e+10	2.98908e+07	57.92	23.75	23.4738	24.89	17.2131	4.05906	3.16758
2005	52	Tanzania	1.693e+10	6.81387e+10	3.09148e+07	71.42	17.85	23.5524	24.9448	17.2467	4.26858	2.882
2006	52	Tanzania	1.7719e+10	7.28731e+10	3.20834e+07	77.3	14.68	23.5979	25.012	17.2838	4.34769	2.68649
2007	52	Tanzania	1.92188e+10	7.8846e+10	3.3287e+07	83.07	25.12	23.6792	25.0908	17.3207	4.41968	3.22366
2008	52	Tanzania	2.02886e+10	8.50252e+10	3.4577e+07	89.87	26.03	23.7333	25.1662	17.3587	4.49836	3.25925
2009	52	Tanzania	2.13807e+10	9.05984e+10	3.59647e+07	96.36	25.74	23.7858	25.2297	17.398	4.56809	3.24805
2010	52	Tanzania	2.27402e+10	9.74305e+10	3.73565e+07	96.23	25.52	23.8474	25.3024	17.436	4.56674	3.23946
2011	52	Tanzania	2.45377e+10	1.06295e+11	3.88441e+07	102.48	18.97	23.9235	25.3895	17.4751	4.62967	2.94286
2012	52	Tanzania	2.57992e+10	1.14633e+11	4.04322e+07	111.71	38	23.9736	25.465	17.5151	4.71591	3.63759
1990	53	Uganda	3.46558e+09	6.77465e+09	9.78233e+06	11.87	7.54	21.9661	22.6365	16.0961	2.47401	2.02022
1991	53	Uganda	3.65806e+09	7.48826e+09	1.0179e+07	13.27	7.63	22.0202	22.7366	16.1358	2.58551	2.03209
1992	53	Uganda	3.7831e+09	8.16988e+09	1.05998e+07	13.56	9.68	22.0538	22.8237	16.1763	2.60712	2.27006
1993	53	Uganda	4.0981e+09	8.8893e+09	1.10463e+07	14.05	8.09	22.1338	22.9081	16.2176	2.64262	2.09063
1994	53	Uganda	4.36052e+09	9.68288e+09	1.15078e+07	14.44	9.89	22.1959	22.9936	16.2585	2.67	2.29152
1995	53	Uganda	4.863e+09	1.08094e+10	1.20153e+07	14.44	10.28	22.3049	23.1037	16.3017	2.67	2.3302
1996	53	Uganda	5.30418e+09	1.2014e+10	1.24324e+07	14.35	11.06	22.3918	23.2093	16.3358	2.66375	2.40333
1997	53	Uganda	5.57469e+09	1.31866e+10	1.2882e+07	14.81	12.27	22.4415	23.3025	16.3713	2.6953	2.50716
1998	53	Uganda	5.84814e+09	1.44028e+10	1.33826e+07	16.99	12.19	22.4894	23.3907	16.4095	2.83262	2.50062
1999	53	Uganda	6.31915e+09	1.57887e+10	1.39035e+07	16.99	12.26	22.5669	23.4826	16.4476	2.83262	2.50634
2000	53	Uganda	6.51769e+09	1.70777e+10	1.44803e+07	17.56	15.26	22.5978	23.561	16.4883	2.86562	2.72524
2001	53	Uganda	6.85554e+09	1.84174e+10	1.50783e+07	19.58	15.43	22.6483	23.6366	16.5288	2.97451	2.73631
2002	53	Uganda	7.45422e+09	1.98444e+10	1.57391e+07	20.44	16.06	22.732	23.7112	16.5717	3.01749	2.77633
2003	53	Uganda	7.93675e+09	2.14643e+10	1.62858e+07	22.04	17	22.7948	23.7897	16.6058	3.09286	2.83321
2004	53	Uganda	8.47702e+09	2.32561e+10	1.68278e+07	22.33	18.25	22.8606	23.8698	16.6385	3.10593	2.90417
2005	53	Uganda	9.01383e+09	2.52712e+10	1.73614e+07	23.41	18.25	22.922	23.9529	16.6698	3.15316	2.90417
2006	53	Uganda	9.98595e+09	2.76963e+10	1.82429e+07	26.73	12.28	23.0244	24.0446	16.7193	3.28579	2.50797
2007	53	Uganda	1.0826e+10	3.05067e+10	1.92049e+07	28.86	14.58	23.1052	24.1412	16.7707	3.36246	2.67965
2008	53	Uganda	1.17688e+10	3.34866e+10	2.0273e+07	50.81	16.77	23.1887	24.2344	16.8248	3.92809	2.81959
2009	53	Uganda	1.26222e+10	3.66918e+10	2.13955e+07	45.61	14.31	23.2587	24.3258	16.8787	3.82013	2.66096
2010	53	Uganda	1.32748e+10	4.00226e+10	2.26301e+07	47.2	15.3	23.3091	24.4127	16.9348	3.85439	2.72785
2011	53	Uganda	1.45589e+10	4.37896e+10	2.38487e+07	45.61	15.49	23.4015	24.5027	16.9872	3.82013	2.74019
2012	53	Uganda	1.52011e+10	4.76113e+10	2.51579e+07	45.74	13.57	23.4446	24.5863	17.0407	3.82297	2.60786
